# Supplementary material for: 3α-Azido-5-cholestene
Source: Acta Crystallogr Sect E Struct Rep Online. 2008 Aug 9;64(Pt 9):o1738. doi: 10.1107/S1600536808025294 (PMC2960626; doi:10.1107/S1600536808025294)
Supplement: Supplementary file 1 [file e-64-o1738-sup1.cif]

##############################################################################
###                                                                        ###
###        Electronic paper (Acta Crystallographica Section E)             ###
###                                                                        ###
##############################################################################
#                                                                            #
# This CIF contains the data in a paper accepted for publication in Acta     #
# Crystallographica Section E. It conforms to the requirements of Notes      #
# for Authors for Section E, and has been peer reviewed under the auspices   #
# of the IUCr Commission on Journals.                                        #
#                                                                            #
# Full details of the Crystallographic Information File format               #
# are given in the paper "The Crystallographic Information File (CIF):       #
# a New Standard Archive File for Crystallography" by S. R. Hall, F. H.      #
# Allen and I. D. Brown [Acta Cryst. (1991), A47, 655-685].                  #
#                                                                            #
# The current version of the core CIF dictionary is obtainable from          #
# ftp://ftp.iucr.org/pub/cif_core.dic. The current version number is 2.4.    #
#                                                                            #
# Software is freely available for graphical display of the structure(s) in  #
# this CIF.  For information consult the CIF home page http://www.iucr.org/  #
# cif/home.html                                                              #
#                                                                            #
# This file may be used for bona fide research purposes within the           #
# scientific community so long as proper attribution is given to the journal # 
# article from which it was obtained.                                        #
#                                                                            #
##############################################################################
                                             
data_global
_audit_creation_method     'PLATON <TABLE ACC> option'
_journal_date_recd_electronic     2008-08-04
_journal_date_accepted     2008-08-06
_journal_name_full     'Acta Crystallographica, Section E'
_journal_year     2008
_journal_volume     64
_journal_issue      9
_journal_page_first     o1738
_journal_page_last     o1738
_journal_paper_category     QO
_journal_coeditor_code     TK2292
_publ_contact_author_name     'Professor Peter Healy'
_publ_contact_author_address
;
Eskitis Institute for Cell and Molecular Therapies
Griffith University
Nathan, BRISBANE 4111, Australia
;
_publ_contact_author_email     'P.Healy@griffith.edu.au'
_publ_contact_author_fax     '617 3875 6572'
_publ_contact_author_phone     '617 3875 7442'
_publ_section_title
;
3\a-Azido-5-cholestene
;
loop_
    _publ_author_name
    _publ_author_address
    'Todd A. Houston'
;
Institute for Glycomics
Griffith University
Gold Coast 4222, Australia
;
    'Sabina Quader'
;
Eskitis Institute for Cell and Molecular Therapies
Griffith University
Brisbane 4111, Australia
;
    'Sue E. Boyd'
;
Eskitis Institute for Cell and Molecular Therapies
Griffith University
Brisbane 4111, Australia
;
    'Ian D. Jenkins'
;
Eskitis Institute for Cell and Molecular Therapies
Griffith University
Brisbane 4111, Australia
;
    'Peter C. Healy'
;
Eskitis Institute for Cell and Molecular Therapies
Griffith University
Brisbane 4111, Australia
;
data_I
_chemical_name_systematic
;
3\a-azido-5-cholestene
;
_chemical_name_common     ?
_chemical_formula_moiety     'C27 H45 N3'
_chemical_formula_sum     'C27 H45 N3'
_chemical_formula_structural     ?
_chemical_formula_iupac     'C27 H45 N3'
_chemical_formula_weight     411.66
_chemical_melting_point     ?
_symmetry_cell_setting     Monoclinic
_symmetry_space_group_name_H-M     'P 21'
_symmetry_space_group_name_Hall     'P 2yb'
loop_
    _symmetry_equiv_pos_as_xyz
    x,y,z
    -x,1/2+y,-z
_cell_length_a     13.3763(3)
_cell_length_b     6.22880(10)
_cell_length_c     15.0495(4)
_cell_angle_alpha     90
_cell_angle_beta     94.205(2)
_cell_angle_gamma     90
_cell_volume     1250.52(5)
_cell_formula_units_Z     2
_cell_measurement_reflns_used     6446
_cell_measurement_theta_min     3.0
_cell_measurement_theta_max     28.8
_cell_measurement_temperature     223
_cell_special_details
;
;
_exptl_crystal_description     'block'
_exptl_crystal_colour     'colourless'
_exptl_crystal_size_max     0.44
_exptl_crystal_size_mid     0.39
_exptl_crystal_size_min     0.28
_exptl_crystal_size_rad     ?
_exptl_crystal_density_diffrn     1.093
_exptl_crystal_density_meas     ?
_exptl_crystal_density_method     'not measured'
_exptl_crystal_F_000     456
_exptl_absorpt_coefficient_mu     0.064
_exptl_absorpt_correction_type     'none'
_exptl_absorpt_process_details     ?
_exptl_absorpt_correction_T_min     ?
_exptl_absorpt_correction_T_max     ?
_exptl_special_details
;
;
_diffrn_ambient_temperature     223
_diffrn_radiation_type     'MoK\a'
_diffrn_radiation_wavelength     0.71070
_diffrn_radiation_source     'Enhance (Mo) X-ray Source'
_diffrn_radiation_monochromator     'graphite'
_diffrn_measurement_device_type     'Oxford-Diffraction GEMINI Ultra'
_diffrn_measurement_method     '\w and \f'
_diffrn_detector_area_resol_mean     16.0774
_diffrn_reflns_number     10298
_diffrn_reflns_av_R_equivalents     0.027
_diffrn_reflns_av_sigmaI/netI     0.032
_diffrn_reflns_theta_min     3.0
_diffrn_reflns_theta_max     25.1
_diffrn_reflns_theta_full     25.1
_diffrn_measured_fraction_theta_max     0.991
_diffrn_measured_fraction_theta_full     0.991
_diffrn_reflns_limit_h_min     0
_diffrn_reflns_limit_h_max     15
_diffrn_reflns_limit_k_min     -7
_diffrn_reflns_limit_k_max     7
_diffrn_reflns_limit_l_min     -17
_diffrn_reflns_limit_l_max     17
_diffrn_reflns_reduction_process
;
;
_diffrn_standards_number     0
_diffrn_standards_interval_count     ?
_diffrn_standards_interval_time     ?
_diffrn_standards_decay_%     0
_refine_special_details
;
Refinement of <i>F</i>^2^ against ALL reflections. The weighted <i>R</i>-factor
<i>wR</i> and goodness of fit <i>S</i> are based on <i>F</i>^2^, conventional
<i>R</i>-factors <i>R</i> are based on <i>F</i>, with <i>F</i> set to zero for
negative <i>F</i>^2^. The threshold expression of <i>F</i>^2^ >
2\s(<i>F</i>^2^) is used only for calculating <i>R</i>-factors(gt) <i>etc</i>.
and is not relevant to the choice of reflections for refinement.
<i>R</i>-factors based on <i>F</i>^2^ are statistically about twice as large
as those based on <i>F</i>, and <i>R</i>- factors based on ALL data will be
even larger.
;
_reflns_number_total     2428
_reflns_number_gt     1883
_reflns_threshold_expression     I>2\s(I)
_refine_ls_structure_factor_coef     Fsqd
_refine_ls_matrix_type     full
_refine_ls_R_factor_all     0.0543
_refine_ls_R_factor_gt     0.0442
_refine_ls_wR_factor_gt     0.1201
_refine_ls_wR_factor_ref     0.1248
_refine_ls_goodness_of_fit_ref     0.985
_refine_ls_restrained_S_all     0.985
_refine_ls_number_reflns     2428
_refine_ls_number_parameters     280
_refine_ls_number_restraints     1
_refine_ls_number_constraints     ?
_refine_ls_hydrogen_treatment     constr
_refine_ls_weighting_scheme     'calc'
_refine_ls_weighting_details
                 'calc w=1/[\s^2^(Fo^2^)+(0.0932P)^2^] where P=(Fo^2^+2Fc^2^)/3'
_atom_sites_solution_hydrogens     geom
_atom_sites_solution_primary     direct
_atom_sites_solution_secondary     difmap
_refine_ls_shift/su_max     0.019
_refine_ls_shift/su_mean     0.002
_refine_diff_density_max     0.195
_refine_diff_density_min     -0.196
_refine_ls_extinction_method     none
_refine_ls_abs_structure_details     ?
_refine_ls_abs_structure_Flack     ?
loop_
    _atom_type_symbol
    _atom_type_description
    _atom_type_scat_dispersion_real
    _atom_type_scat_dispersion_imag
    _atom_type_scat_source
    N N 0.0061 0.0033 'International Tables Vol C Tables 4.2.6.8 and 6.1.1.4'
    H H 0.0000 0.0000 'International Tables Vol C Tables 4.2.6.8 and 6.1.1.4'
    C C 0.0033 0.0016 'International Tables Vol C Tables 4.2.6.8 and 6.1.1.4'
_computing_data_collection     'CrysAlis CCD (Oxford Diffraction, 2007)'
_computing_cell_refinement     'CrysAlis RED (Oxford Diffraction, 2007)'
_computing_data_reduction     'CrysAlis RED (Oxford Diffraction, 2007)'
_computing_structure_solution     'SIR97 (Altomare <i>et al.</i>,  1999)'
_computing_structure_refinement     'SHELXL97 (Sheldrick, 2008)'
_computing_molecular_graphics     'ORTEP-3 for Windows (Farrugia, 1997)'
_computing_publication_material     'PLATON (Spek, 2003)'
loop_
    _atom_site_type_symbol
    _atom_site_label
    _atom_site_fract_x
    _atom_site_fract_y
    _atom_site_fract_z
    _atom_site_U_iso_or_equiv
    _atom_site_thermal_displace_type
    _atom_site_calc_flag
    _atom_site_refinement_flags
    _atom_site_occupancy
    N N31 0.0644(2) 0.4907(5) -0.3662(2) 0.0638(11) Uani . . 1.000
    N N32 -0.0062(3) 0.3729(6) -0.3817(2) 0.0697(12) Uani . . 1.000
    N N33 -0.0652(3) 0.2474(7) -0.3963(4) 0.124(2) Uani . . 1.000
    C C1 0.2026(2) 0.7988(5) -0.26902(18) 0.0471(10) Uani . . 1.000
    C C2 0.1368(2) 0.8453(6) -0.35372(19) 0.0529(10) Uani . . 1.000
    C C3 0.0392(2) 0.7231(6) -0.3553(2) 0.0511(10) Uani . . 1.000
    C C4 -0.0146(2) 0.7594(6) -0.2716(2) 0.0485(10) Uani . . 1.000
    C C5 0.0524(2) 0.7326(5) -0.18621(18) 0.0390(8) Uani . . 1.000
    C C6 0.0231(2) 0.6140(6) -0.12045(19) 0.0447(9) Uani . . 1.000
    C C7 0.08021(19) 0.5861(5) -0.03207(18) 0.0422(9) Uani . . 1.000
    C C8 0.16458(19) 0.7473(4) -0.01577(17) 0.0338(8) Uani . . 1.000
    C C9 0.22078(18) 0.7753(4) -0.10085(17) 0.0350(8) Uani . . 1.000
    C C10 0.1518(2) 0.8525(5) -0.18214(17) 0.0372(8) Uani . . 1.000
    C C11 0.3143(2) 0.9172(5) -0.08280(18) 0.0448(9) Uani . . 1.000
    C C12 0.38295(19) 0.8491(6) -0.00183(18) 0.0443(9) Uani . . 1.000
    C C13 0.32634(19) 0.8317(5) 0.08311(17) 0.0357(8) Uani . . 1.000
    C C14 0.23823(19) 0.6769(4) 0.06031(18) 0.0336(8) Uani . . 1.000
    C C15 0.1992(2) 0.6228(5) 0.15046(18) 0.0433(9) Uani . . 1.000
    C C16 0.2943(2) 0.6222(5) 0.21424(18) 0.0438(9) Uani . . 1.000
    C C17 0.38102(19) 0.7131(5) 0.16239(18) 0.0385(8) Uani . . 1.000
    C C18 0.2909(2) 1.0517(5) 0.1121(2) 0.0464(9) Uani . . 1.000
    C C19 0.1302(2) 1.0949(6) -0.1771(2) 0.0512(10) Uani . . 1.000
    C C20 0.4598(2) 0.8319(5) 0.22355(18) 0.0447(9) Uani . . 1.000
    C C21 0.5409(3) 0.9376(7) 0.1724(2) 0.0687(14) Uani . . 1.000
    C C22 0.5077(2) 0.6834(6) 0.2950(2) 0.0504(10) Uani . . 1.000
    C C23 0.5700(3) 0.7965(8) 0.3692(3) 0.0881(17) Uani . . 1.000
    C C24 0.6160(2) 0.6573(6) 0.4412(2) 0.0546(10) Uani . . 1.000
    C C25A 0.6989(9) 0.746(2) 0.5021(7) 0.078(4) Uani . . 0.500
    C C25B 0.6538(6) 0.7565(18) 0.5303(5) 0.052(3) Uani . . 0.500
    C C26 0.7182(4) 0.6018(10) 0.5855(3) 0.1035(19) Uani . . 1.000
    C C27 0.7052(5) 0.9659(11) 0.5206(3) 0.113(2) Uani . . 1.000
    H H1A 0.21890 0.64970 -0.26840 0.0570 Uiso . . 1.000
    H H1B 0.26210 0.88060 -0.27010 0.0570 Uiso . . 1.000
    H H2A 0.12310 0.99450 -0.35680 0.0640 Uiso . . 1.000
    H H2B 0.17200 0.80390 -0.40390 0.0640 Uiso . . 1.000
    H H3 -0.00290 0.76810 -0.40540 0.0610 Uiso . . 1.000
    H H4A -0.04100 0.90040 -0.27320 0.0580 Uiso . . 1.000
    H H4B -0.06800 0.65840 -0.27090 0.0580 Uiso . . 1.000
    H H6 -0.03910 0.53940 -0.12970 0.0530 Uiso . . 1.000
    H H7A 0.10770 0.44550 -0.02920 0.0500 Uiso . . 1.000
    H H7B 0.03490 0.60240 0.01340 0.0500 Uiso . . 1.000
    H H8 0.13670 0.88140 -0.00080 0.0410 Uiso . . 1.000
    H H9 0.24440 0.63670 -0.11570 0.0420 Uiso . . 1.000
    H H11A 0.29270 1.05990 -0.07360 0.0540 Uiso . . 1.000
    H H11B 0.35200 0.91200 -0.13390 0.0540 Uiso . . 1.000
    H H12A 0.41150 0.71340 -0.01370 0.0530 Uiso . . 1.000
    H H12B 0.43470 0.95260 0.00770 0.0530 Uiso . . 1.000
    H H14 0.26750 0.54780 0.04050 0.0400 Uiso . . 1.000
    H H15A 0.16750 0.48620 0.14910 0.0520 Uiso . . 1.000
    H H15B 0.15320 0.72890 0.16750 0.0520 Uiso . . 1.000
    H H16A 0.30940 0.47920 0.23310 0.0530 Uiso . . 1.000
    H H16B 0.28460 0.70910 0.26450 0.0530 Uiso . . 1.000
    H H17 0.41400 0.59300 0.13840 0.0460 Uiso . . 1.000
    H H18A 0.34760 1.13990 0.12730 0.0560 Uiso . . 1.000
    H H18B 0.25080 1.11550 0.06480 0.0560 Uiso . . 1.000
    H H18C 0.25290 1.03570 0.16260 0.0560 Uiso . . 1.000
    H H19A 0.07130 1.12730 -0.21380 0.0610 Uiso . . 1.000
    H H19B 0.18520 1.17230 -0.19740 0.0610 Uiso . . 1.000
    H H19C 0.12080 1.13310 -0.11730 0.0610 Uiso . . 1.000
    H H20 0.42610 0.94200 0.25290 0.0540 Uiso . . 1.000
    H H21A 0.52340 1.08250 0.16040 0.0830 Uiso . . 1.000
    H H21B 0.54670 0.86300 0.11780 0.0830 Uiso . . 1.000
    H H21C 0.60310 0.93140 0.20700 0.0830 Uiso . . 1.000
    H H22A 0.54990 0.58520 0.26700 0.0610 Uiso . . 1.000
    H H22B 0.45570 0.60650 0.32070 0.0610 Uiso . . 1.000
    H H23A 0.52790 0.89640 0.39580 0.1060 Uiso . . 1.000
    H H23B 0.62260 0.87000 0.34320 0.1060 Uiso . . 1.000
    H H24A 0.67160 0.58730 0.41790 0.0660 Uiso . . 1.000
    H H24B 0.56710 0.55250 0.45380 0.0660 Uiso . . 1.000
    H H25A 0.75650 0.72340 0.46960 0.0950 Uiso . . 0.500
    H H25B 0.59740 0.78220 0.56240 0.0560 Uiso . . 0.500
    H H26A 0.78450 0.61280 0.56720 0.1210 Uiso . . 1.000
    H H26B 0.72010 0.63670 0.64560 0.1210 Uiso . . 1.000
    H H26C 0.69710 0.45970 0.57450 0.1210 Uiso . . 1.000
    H H27A 0.66620 1.05800 0.48200 0.1360 Uiso . . 1.000
    H H27B 0.76900 0.94260 0.49580 0.1360 Uiso . . 1.000
    H H27C 0.71770 1.03240 0.57720 0.1360 Uiso . . 1.000
loop_
    _atom_site_aniso_label
    _atom_site_aniso_U_11
    _atom_site_aniso_U_22
    _atom_site_aniso_U_33
    _atom_site_aniso_U_12
    _atom_site_aniso_U_13
    _atom_site_aniso_U_23
    N31 0.0661(17) 0.0602(19) 0.0640(19) 0.0036(18) -0.0020(15) -0.0113(16)
    N32 0.079(2) 0.058(2) 0.068(2) 0.009(2) -0.0227(17) 0.0007(16)
    N33 0.106(3) 0.067(2) 0.187(5) -0.016(3) -0.062(3) 0.006(3)
    C1 0.0395(14) 0.063(2) 0.0391(15) -0.0020(15) 0.0051(12) 0.0025(15)
    C2 0.0502(17) 0.069(2) 0.0391(15) 0.0002(18) 0.0008(13) 0.0010(17)
    C3 0.0527(18) 0.059(2) 0.0399(16) 0.0085(17) -0.0079(14) 0.0024(16)
    C4 0.0409(14) 0.0579(19) 0.0457(16) 0.0007(15) -0.0040(13) -0.0040(16)
    C5 0.0351(13) 0.0414(16) 0.0406(15) 0.0036(14) 0.0033(11) -0.0027(14)
    C6 0.0377(14) 0.0528(18) 0.0432(15) -0.0075(15) 0.0008(12) -0.0061(15)
    C7 0.0391(14) 0.0449(17) 0.0427(15) -0.0069(14) 0.0042(12) -0.0001(15)
    C8 0.0344(13) 0.0327(13) 0.0341(13) -0.0012(12) 0.0016(11) -0.0005(12)
    C9 0.0334(13) 0.0375(16) 0.0343(13) 0.0013(12) 0.0041(11) -0.0041(12)
    C10 0.0375(14) 0.0416(16) 0.0328(14) -0.0005(13) 0.0046(12) -0.0009(13)
    C11 0.0432(15) 0.0564(19) 0.0349(15) -0.0091(15) 0.0042(12) 0.0051(14)
    C12 0.0348(13) 0.0584(18) 0.0397(15) -0.0070(15) 0.0028(12) 0.0005(15)
    C13 0.0370(13) 0.0366(15) 0.0332(13) -0.0031(13) 0.0012(11) 0.0009(12)
    C14 0.0373(13) 0.0277(14) 0.0360(13) 0.0022(12) 0.0050(11) 0.0002(11)
    C15 0.0455(15) 0.0436(16) 0.0414(15) -0.0044(15) 0.0073(12) 0.0059(14)
    C16 0.0487(15) 0.0456(17) 0.0369(15) -0.0012(15) 0.0021(12) 0.0014(14)
    C17 0.0407(14) 0.0349(15) 0.0396(14) 0.0044(13) 0.0016(12) 0.0001(13)
    C18 0.0542(17) 0.0362(16) 0.0476(16) -0.0009(14) -0.0035(14) -0.0020(14)
    C19 0.0595(18) 0.0455(17) 0.0473(17) 0.0024(17) -0.0049(14) 0.0036(16)
    C20 0.0442(15) 0.0504(17) 0.0390(15) -0.0019(15) -0.0009(12) -0.0019(15)
    C21 0.0580(19) 0.089(3) 0.057(2) -0.024(2) -0.0108(16) 0.016(2)
    C22 0.0465(16) 0.062(2) 0.0416(15) -0.0025(16) -0.0034(13) 0.0008(15)
    C23 0.107(3) 0.078(3) 0.072(3) -0.003(3) -0.042(2) 0.004(2)
    C24 0.0471(16) 0.068(2) 0.0470(17) -0.0042(17) -0.0075(14) 0.0016(16)
    C25A 0.081(7) 0.086(7) 0.063(6) 0.010(7) -0.024(5) -0.005(6)
    C25B 0.052(5) 0.070(5) 0.032(4) -0.002(5) -0.001(3) -0.005(4)
    C26 0.129(4) 0.106(3) 0.067(3) -0.003(4) -0.051(3) 0.007(3)
    C27 0.141(4) 0.121(5) 0.073(3) -0.052(4) -0.020(3) -0.008(3)
_geom_special_details
;
 Bond distances, angles etc. have been calculated using the
 rounded fractional coordinates. All su's are estimated
 from the variances of the (full) variance-covariance matrix.
 The cell esds are taken into account in the estimation of
 distances, angles and torsion angles
;
loop_
    _geom_bond_atom_site_label_1
    _geom_bond_atom_site_label_2
    _geom_bond_site_symmetry_1
    _geom_bond_site_symmetry_2
    _geom_bond_distance
    _geom_bond_publ_flag
    N31 N32 . . 1.205(5) no
    N31 C3 . . 1.498(5) no
    N32 N33 . . 1.121(6) no
    C1 C2 . . 1.523(4) no
    C1 C10 . . 1.554(4) no
    C2 C3 . . 1.510(4) no
    C3 C4 . . 1.513(4) no
    C4 C5 . . 1.521(4) no
    C5 C6 . . 1.317(4) no
    C5 C10 . . 1.522(4) no
    C6 C7 . . 1.495(4) no
    C7 C8 . . 1.517(4) no
    C8 C9 . . 1.542(4) no
    C8 C14 . . 1.519(4) no
    C9 C10 . . 1.554(4) no
    C9 C11 . . 1.540(4) no
    C10 C19 . . 1.540(5) no
    C11 C12 . . 1.531(4) no
    C12 C13 . . 1.537(4) no
    C13 C14 . . 1.542(4) no
    C13 C17 . . 1.542(4) no
    C13 C18 . . 1.524(4) no
    C14 C15 . . 1.527(4) no
    C15 C16 . . 1.536(4) no
    C16 C17 . . 1.552(4) no
    C17 C20 . . 1.537(4) no
    C20 C21 . . 1.525(5) no
    C20 C22 . . 1.524(4) no
    C22 C23 . . 1.517(5) no
    C23 C24 . . 1.486(6) no
    C24 C25A . . 1.492(12) no
    C24 C25B . . 1.528(9) no
    C25A C25B . . 0.765(14) no
    C25A C26 . . 1.550(12) no
    C25A C27 . . 1.399(14) no
    C25B C26 . . 1.502(11) no
    C25B C27 . . 1.487(13) no
    C1 H1A . . 0.9500 no
    C1 H1B . . 0.9500 no
    C2 H2A . . 0.9500 no
    C2 H2B . . 0.9500 no
    C3 H3 . . 0.9500 no
    C4 H4A . . 0.9500 no
    C4 H4B . . 0.9500 no
    C6 H6 . . 0.9500 no
    C7 H7A . . 0.9500 no
    C7 H7B . . 0.9500 no
    C8 H8 . . 0.9500 no
    C9 H9 . . 0.9500 no
    C11 H11A . . 0.9500 no
    C11 H11B . . 0.9500 no
    C12 H12A . . 0.9500 no
    C12 H12B . . 0.9500 no
    C14 H14 . . 0.9500 no
    C15 H15A . . 0.9500 no
    C15 H15B . . 0.9500 no
    C16 H16A . . 0.9500 no
    C16 H16B . . 0.9500 no
    C17 H17 . . 0.9500 no
    C18 H18A . . 0.9500 no
    C18 H18B . . 0.9500 no
    C18 H18C . . 0.9500 no
    C19 H19A . . 0.9500 no
    C19 H19B . . 0.9500 no
    C19 H19C . . 0.9500 no
    C20 H20 . . 0.9500 no
    C21 H21A . . 0.9500 no
    C21 H21B . . 0.9500 no
    C21 H21C . . 0.9500 no
    C22 H22A . . 0.9500 no
    C22 H22B . . 0.9500 no
    C23 H23A . . 0.9500 no
    C23 H23B . . 0.9500 no
    C24 H24A . . 0.9500 no
    C24 H24B . . 0.9500 no
    C25A H25A . . 0.9500 no
    C25B H25B . . 0.9400 no
    C26 H26A . . 0.9500 no
    C26 H26B . . 0.9300 no
    C26 H26C . . 0.9400 no
    C27 H27A . . 0.9500 no
    C27 H27B . . 0.9700 no
    C27 H27C . . 0.9500 no
loop_
    _geom_contact_atom_site_label_1
    _geom_contact_atom_site_label_2
    _geom_contact_distance
    _geom_contact_site_symmetry_1
    _geom_contact_site_symmetry_2
    _geom_contact_publ_flag
    N31 H1A 2.6400 . . no
    N32 H2A 2.9300 . 1_545 no
    N32 H4B 2.6100 . . no
    N33 H4A 2.8500 . 1_545 no
    C12 C21 3.291(4) . . no
    C18 C21 3.474(5) . . no
    C21 C12 3.291(4) . . no
    C21 C18 3.474(5) . . no
    C1 H11B 2.8300 . . no
    C2 H19A 2.9300 . . no
    C4 H19A 2.6800 . . no
    C5 H8 3.0700 . . no
    C6 H9 2.9600 . . no
    C7 H15A 2.9500 . . no
    C8 H18B 2.8000 . . no
    C8 H19C 2.8800 . . no
    C11 H1B 2.8600 . . no
    C11 H19C 2.9300 . . no
    C11 H19B 2.8400 . . no
    C11 H14 3.0500 . . no
    C11 H18B 2.7300 . . no
    C12 H21B 2.7300 . . no
    C13 H21B 2.9600 . . no
    C15 H7B 2.9000 . . no
    C15 H18C 2.6700 . . no
    C15 H7A 3.0900 . . no
    C16 H22B 2.5900 . . no
    C16 H18C 2.7400 . . no
    C18 H11A 2.8000 . . no
    C18 H8 2.7800 . . no
    C18 H20 2.7700 . . no
    C18 H15B 2.8900 . . no
    C19 H4A 2.8800 . . no
    C19 H2A 2.7700 . . no
    C19 H8 2.9600 . . no
    C19 H11A 2.5900 . . no
    C20 H18A 2.7800 . . no
    C21 H12B 2.7700 . . no
    C21 H18A 2.9100 . . no
    C21 H23B 2.7500 . . no
    C21 H12A 3.0500 . 2_655 no
    C22 H16A 3.0300 . . no
    C22 H16B 2.9900 . . no
    C23 H21C 2.6500 . . no
    C23 H27A 2.6200 . . no
    C27 H23A 2.9500 . . no
    C27 H23B 2.8800 . . no
    H1A N31 2.6400 . . no
    H1A H9 2.3000 . . no
    H1B C11 2.8600 . . no
    H1B H11B 2.3100 . . no
    H1B H19B 2.3900 . . no
    H2A N32 2.9300 . 1_565 no
    H2A C19 2.7700 . . no
    H2A H19A 2.4500 . . no
    H4A N33 2.8500 . 1_565 no
    H4A C19 2.8800 . . no
    H4A H19A 2.2000 . . no
    H4B N32 2.6100 . . no
    H4B H6 2.2600 . . no
    H6 H4B 2.2600 . . no
    H6 H15B 2.5000 . 2_545 no
    H7A C15 3.0900 . . no
    H7A H14 2.4000 . . no
    H7A H19C 2.3700 . 1_545 no
    H7B C15 2.9000 . . no
    H8 C5 3.0700 . . no
    H8 C18 2.7800 . . no
    H8 C19 2.9600 . . no
    H8 H18B 2.2800 . . no
    H8 H19C 2.3500 . . no
    H9 C6 2.9600 . . no
    H9 H1A 2.3000 . . no
    H9 H14 2.4100 . . no
    H11A C18 2.8000 . . no
    H11A C19 2.5900 . . no
    H11A H18B 2.2200 . . no
    H11A H19B 2.3700 . . no
    H11A H19C 2.3900 . . no
    H11B C1 2.8300 . . no
    H11B H1B 2.3100 . . no
    H12A H14 2.3800 . . no
    H12A H17 2.4100 . . no
    H12A C21 3.0500 . 2_645 no
    H12A H21A 2.5700 . 2_645 no
    H12B C21 2.7700 . . no
    H12B H18A 2.5000 . . no
    H12B H21B 2.2200 . . no
    H14 C11 3.0500 . . no
    H14 H7A 2.4000 . . no
    H14 H9 2.4100 . . no
    H14 H12A 2.3800 . . no
    H14 H17 2.3800 . . no
    H15A C7 2.9500 . . no
    H15B C18 2.8900 . . no
    H15B H18C 2.3300 . . no
    H15B H6 2.5000 . 2_555 no
    H16A C22 3.0300 . . no
    H16A H22B 2.4100 . . no
    H16B C22 2.9900 . . no
    H16B H18C 2.5600 . . no
    H16B H20 2.4000 . . no
    H16B H22B 2.4700 . . no
    H17 H12A 2.4100 . . no
    H17 H14 2.3800 . . no
    H17 H21B 2.4800 . . no
    H17 H22A 2.5600 . . no
    H18A C20 2.7800 . . no
    H18A C21 2.9100 . . no
    H18A H12B 2.5000 . . no
    H18A H20 2.4300 . . no
    H18A H21A 2.3900 . . no
    H18B C8 2.8000 . . no
    H18B C11 2.7300 . . no
    H18B H8 2.2800 . . no
    H18B H11A 2.2200 . . no
    H18C C15 2.6700 . . no
    H18C C16 2.7400 . . no
    H18C H15B 2.3300 . . no
    H18C H16B 2.5600 . . no
    H19A C2 2.9300 . . no
    H19A C4 2.6800 . . no
    H19A H2A 2.4500 . . no
    H19A H4A 2.2000 . . no
    H19B C11 2.8400 . . no
    H19B H1B 2.3900 . . no
    H19B H11A 2.3700 . . no
    H19C C8 2.8800 . . no
    H19C C11 2.9300 . . no
    H19C H7A 2.3700 . 1_565 no
    H19C H8 2.3500 . . no
    H19C H11A 2.3900 . . no
    H20 C18 2.7700 . . no
    H20 H16B 2.4000 . . no
    H20 H18A 2.4300 . . no
    H20 H23A 2.4800 . . no
    H21A H18A 2.3900 . . no
    H21A H12A 2.5700 . 2_655 no
    H21B C12 2.7300 . . no
    H21B C13 2.9600 . . no
    H21B H12B 2.2200 . . no
    H21B H17 2.4800 . . no
    H21C C23 2.6500 . . no
    H21C H22A 2.4600 . . no
    H21C H23B 2.0800 . . no
    H22A H17 2.5600 . . no
    H22A H21C 2.4600 . . no
    H22B C16 2.5900 . . no
    H22B H16A 2.4100 . . no
    H22B H16B 2.4700 . . no
    H22B H24B 2.4300 . . no
    H23A C27 2.9500 . . no
    H23A H20 2.4800 . . no
    H23A H27A 2.4000 . . no
    H23B C21 2.7500 . . no
    H23B C27 2.8800 . . no
    H23B H21C 2.0800 . . no
    H23B H27A 2.4300 . . no
    H24A H26C 2.4900 . . no
    H24B H22B 2.4300 . . no
    H24B H26C 2.4900 . . no
    H26A H27B 2.3200 . . no
    H26C H24A 2.4900 . . no
    H26C H24B 2.4900 . . no
    H27A C23 2.6200 . . no
    H27A H23A 2.4000 . . no
    H27A H23B 2.4300 . . no
    H27B H26A 2.3200 . . no
loop_
    _geom_angle_atom_site_label_1
    _geom_angle_atom_site_label_2
    _geom_angle_atom_site_label_3
    _geom_angle_site_symmetry_1
    _geom_angle_site_symmetry_2
    _geom_angle_site_symmetry_3
    _geom_angle
    _geom_angle_publ_flag
    N32 N31 C3 . . . 115.5(3) no
    N31 N32 N33 . . . 173.2(5) no
    C2 C1 C10 . . . 113.7(2) no
    C1 C2 C3 . . . 111.3(3) no
    N31 C3 C2 . . . 106.7(2) no
    N31 C3 C4 . . . 111.1(3) no
    C2 C3 C4 . . . 112.0(3) no
    C3 C4 C5 . . . 113.6(2) no
    C4 C5 C6 . . . 120.5(3) no
    C4 C5 C10 . . . 116.0(2) no
    C6 C5 C10 . . . 123.5(2) no
    C5 C6 C7 . . . 125.0(3) no
    C6 C7 C8 . . . 113.1(2) no
    C7 C8 C9 . . . 110.1(2) no
    C7 C8 C14 . . . 111.4(2) no
    C9 C8 C14 . . . 109.3(2) no
    C8 C9 C10 . . . 113.0(2) no
    C8 C9 C11 . . . 111.0(2) no
    C10 C9 C11 . . . 112.9(2) no
    C1 C10 C5 . . . 107.2(2) no
    C1 C10 C9 . . . 109.0(2) no
    C1 C10 C19 . . . 110.4(2) no
    C5 C10 C9 . . . 110.3(2) no
    C5 C10 C19 . . . 108.5(2) no
    C9 C10 C19 . . . 111.6(2) no
    C9 C11 C12 . . . 114.4(2) no
    C11 C12 C13 . . . 112.2(2) no
    C12 C13 C14 . . . 105.9(2) no
    C12 C13 C17 . . . 116.3(2) no
    C12 C13 C18 . . . 110.9(3) no
    C14 C13 C17 . . . 100.6(2) no
    C14 C13 C18 . . . 112.2(2) no
    C17 C13 C18 . . . 110.4(2) no
    C8 C14 C13 . . . 115.5(2) no
    C8 C14 C15 . . . 119.2(2) no
    C13 C14 C15 . . . 104.2(2) no
    C14 C15 C16 . . . 103.6(2) no
    C15 C16 C17 . . . 107.5(2) no
    C13 C17 C16 . . . 103.6(2) no
    C13 C17 C20 . . . 119.9(3) no
    C16 C17 C20 . . . 112.3(2) no
    C17 C20 C21 . . . 112.8(2) no
    C17 C20 C22 . . . 111.4(3) no
    C21 C20 C22 . . . 109.9(2) no
    C20 C22 C23 . . . 114.7(3) no
    C22 C23 C24 . . . 116.2(4) no
    C23 C24 C25A . . . 118.8(5) no
    C23 C24 C25B . . . 119.8(5) no
    C25A C24 C25B . . . 29.3(5) no
    C24 C25A C25B . . . 78.0(11) no
    C24 C25A C26 . . . 110.8(8) no
    C24 C25A C27 . . . 121.1(9) no
    C25B C25A C26 . . . 72.0(11) no
    C25B C25A C27 . . . 81.1(13) no
    C26 C25A C27 . . . 113.7(8) no
    C24 C25B C25A . . . 72.7(10) no
    C24 C25B C26 . . . 111.4(7) no
    C24 C25B C27 . . . 113.2(6) no
    C25A C25B C26 . . . 79.0(11) no
    C25A C25B C27 . . . 68.4(12) no
    C26 C25B C27 . . . 111.5(6) no
    C25A C26 C25B . . . 29.0(5) no
    C25A C27 C25B . . . 30.6(6) no
    C2 C1 H1A . . . 108.00 no
    C2 C1 H1B . . . 109.00 no
    C10 C1 H1A . . . 108.00 no
    C10 C1 H1B . . . 109.00 no
    H1A C1 H1B . . . 109.00 no
    C1 C2 H2A . . . 109.00 no
    C1 C2 H2B . . . 109.00 no
    C3 C2 H2A . . . 109.00 no
    C3 C2 H2B . . . 109.00 no
    H2A C2 H2B . . . 109.00 no
    N31 C3 H3 . . . 109.00 no
    C2 C3 H3 . . . 109.00 no
    C4 C3 H3 . . . 109.00 no
    C3 C4 H4A . . . 108.00 no
    C3 C4 H4B . . . 108.00 no
    C5 C4 H4A . . . 109.00 no
    C5 C4 H4B . . . 108.00 no
    H4A C4 H4B . . . 110.00 no
    C5 C6 H6 . . . 118.00 no
    C7 C6 H6 . . . 117.00 no
    C6 C7 H7A . . . 109.00 no
    C6 C7 H7B . . . 108.00 no
    C8 C7 H7A . . . 109.00 no
    C8 C7 H7B . . . 109.00 no
    H7A C7 H7B . . . 109.00 no
    C7 C8 H8 . . . 109.00 no
    C9 C8 H8 . . . 109.00 no
    C14 C8 H8 . . . 109.00 no
    C8 C9 H9 . . . 106.00 no
    C10 C9 H9 . . . 107.00 no
    C11 C9 H9 . . . 106.00 no
    C9 C11 H11A . . . 108.00 no
    C9 C11 H11B . . . 108.00 no
    C12 C11 H11A . . . 108.00 no
    C12 C11 H11B . . . 108.00 no
    H11A C11 H11B . . . 110.00 no
    C11 C12 H12A . . . 109.00 no
    C11 C12 H12B . . . 109.00 no
    C13 C12 H12A . . . 109.00 no
    C13 C12 H12B . . . 109.00 no
    H12A C12 H12B . . . 110.00 no
    C8 C14 H14 . . . 105.00 no
    C13 C14 H14 . . . 106.00 no
    C15 C14 H14 . . . 105.00 no
    C14 C15 H15A . . . 111.00 no
    C14 C15 H15B . . . 111.00 no
    C16 C15 H15A . . . 111.00 no
    C16 C15 H15B . . . 111.00 no
    H15A C15 H15B . . . 109.00 no
    C15 C16 H16A . . . 110.00 no
    C15 C16 H16B . . . 110.00 no
    C17 C16 H16A . . . 110.00 no
    C17 C16 H16B . . . 110.00 no
    H16A C16 H16B . . . 110.00 no
    C13 C17 H17 . . . 107.00 no
    C16 C17 H17 . . . 107.00 no
    C20 C17 H17 . . . 107.00 no
    C13 C18 H18A . . . 109.00 no
    C13 C18 H18B . . . 109.00 no
    C13 C18 H18C . . . 109.00 no
    H18A C18 H18B . . . 110.00 no
    H18A C18 H18C . . . 109.00 no
    H18B C18 H18C . . . 110.00 no
    C10 C19 H19A . . . 109.00 no
    C10 C19 H19B . . . 109.00 no
    C10 C19 H19C . . . 109.00 no
    H19A C19 H19B . . . 110.00 no
    H19A C19 H19C . . . 110.00 no
    H19B C19 H19C . . . 110.00 no
    C17 C20 H20 . . . 107.00 no
    C21 C20 H20 . . . 108.00 no
    C22 C20 H20 . . . 107.00 no
    C20 C21 H21A . . . 109.00 no
    C20 C21 H21B . . . 109.00 no
    C20 C21 H21C . . . 109.00 no
    H21A C21 H21B . . . 110.00 no
    H21A C21 H21C . . . 110.00 no
    H21B C21 H21C . . . 109.00 no
    C20 C22 H22A . . . 108.00 no
    C20 C22 H22B . . . 108.00 no
    C23 C22 H22A . . . 108.00 no
    C23 C22 H22B . . . 108.00 no
    H22A C22 H22B . . . 109.00 no
    C22 C23 H23A . . . 108.00 no
    C22 C23 H23B . . . 108.00 no
    C24 C23 H23A . . . 108.00 no
    C24 C23 H23B . . . 108.00 no
    H23A C23 H23B . . . 110.00 no
    C23 C24 H24A . . . 107.00 no
    C23 C24 H24B . . . 107.00 no
    C25A C24 H24A . . . 80.00 no
    C25A C24 H24B . . . 128.00 no
    C25B C24 H24A . . . 107.00 no
    C25B C24 H24B . . . 107.00 no
    H24A C24 H24B . . . 109.00 no
    C24 C25A H25A . . . 103.00 no
    C25B C25A H25A . . . 176.00 no
    C26 C25A H25A . . . 104.00 no
    C27 C25A H25A . . . 102.00 no
    C24 C25B H25B . . . 107.00 no
    C25A C25B H25B . . . 175.00 no
    C26 C25B H25B . . . 106.00 no
    C27 C25B H25B . . . 107.00 no
    C25A C26 H26A . . . 80.00 no
    C25A C26 H26B . . . 130.00 no
    C25A C26 H26C . . . 112.00 no
    C25B C26 H26A . . . 108.00 no
    C25B C26 H26B . . . 111.00 no
    C25B C26 H26C . . . 111.00 no
    H26A C26 H26B . . . 108.00 no
    H26A C26 H26C . . . 107.00 no
    H26B C26 H26C . . . 112.00 no
    C25A C27 H27A . . . 117.00 no
    C25A C27 H27B . . . 80.00 no
    C25A C27 H27C . . . 128.00 no
    C25B C27 H27A . . . 111.00 no
    C25B C27 H27B . . . 109.00 no
    C25B C27 H27C . . . 110.00 no
    H27A C27 H27B . . . 108.00 no
    H27A C27 H27C . . . 110.00 no
    H27B C27 H27C . . . 108.00 no
loop_
    _geom_torsion_atom_site_label_1
    _geom_torsion_atom_site_label_2
    _geom_torsion_atom_site_label_3
    _geom_torsion_atom_site_label_4
    _geom_torsion_site_symmetry_1
    _geom_torsion_site_symmetry_2
    _geom_torsion_site_symmetry_3
    _geom_torsion_site_symmetry_4
    _geom_torsion
    _geom_torsion_publ_flag
    N32 N31 C3 C2 . . . . -169.7(3) no
    N32 N31 C3 C4 . . . . 67.9(4) no
    C10 C1 C2 C3 . . . . -57.8(4) no
    C2 C1 C10 C5 . . . . 54.5(3) no
    C2 C1 C10 C9 . . . . 173.8(2) no
    C2 C1 C10 C19 . . . . -63.4(3) no
    C1 C2 C3 N31 . . . . -69.2(3) no
    C1 C2 C3 C4 . . . . 52.7(4) no
    N31 C3 C4 C5 . . . . 70.8(3) no
    C2 C3 C4 C5 . . . . -48.5(4) no
    C3 C4 C5 C6 . . . . -131.6(3) no
    C3 C4 C5 C10 . . . . 49.4(4) no
    C4 C5 C6 C7 . . . . -176.6(3) no
    C10 C5 C6 C7 . . . . 2.4(5) no
    C4 C5 C10 C1 . . . . -50.2(3) no
    C4 C5 C10 C9 . . . . -168.6(2) no
    C4 C5 C10 C19 . . . . 69.0(3) no
    C6 C5 C10 C1 . . . . 130.9(3) no
    C6 C5 C10 C9 . . . . 12.4(4) no
    C6 C5 C10 C19 . . . . -110.0(3) no
    C5 C6 C7 C8 . . . . 13.4(4) no
    C6 C7 C8 C9 . . . . -42.4(3) no
    C6 C7 C8 C14 . . . . -163.7(2) no
    C7 C8 C9 C10 . . . . 58.7(3) no
    C7 C8 C9 C11 . . . . -173.2(2) no
    C14 C8 C9 C10 . . . . -178.7(2) no
    C14 C8 C9 C11 . . . . -50.7(3) no
    C7 C8 C14 C13 . . . . -179.2(2) no
    C7 C8 C14 C15 . . . . -53.9(3) no
    C9 C8 C14 C13 . . . . 59.0(3) no
    C9 C8 C14 C15 . . . . -175.7(2) no
    C8 C9 C10 C1 . . . . -160.0(2) no
    C8 C9 C10 C5 . . . . -42.6(3) no
    C8 C9 C10 C19 . . . . 78.0(3) no
    C11 C9 C10 C1 . . . . 73.0(3) no
    C11 C9 C10 C5 . . . . -169.6(2) no
    C11 C9 C10 C19 . . . . -49.0(3) no
    C8 C9 C11 C12 . . . . 50.6(3) no
    C10 C9 C11 C12 . . . . 178.7(2) no
    C9 C11 C12 C13 . . . . -54.1(4) no
    C11 C12 C13 C14 . . . . 54.9(3) no
    C11 C12 C13 C17 . . . . 165.7(3) no
    C11 C12 C13 C18 . . . . -67.0(3) no
    C12 C13 C14 C8 . . . . -60.1(3) no
    C12 C13 C14 C15 . . . . 167.2(2) no
    C17 C13 C14 C8 . . . . 178.5(2) no
    C17 C13 C14 C15 . . . . 45.7(2) no
    C18 C13 C14 C8 . . . . 61.1(3) no
    C18 C13 C14 C15 . . . . -71.7(3) no
    C12 C13 C17 C16 . . . . -152.4(3) no
    C12 C13 C17 C20 . . . . 81.5(3) no
    C14 C13 C17 C16 . . . . -38.6(3) no
    C14 C13 C17 C20 . . . . -164.7(2) no
    C18 C13 C17 C16 . . . . 80.1(3) no
    C18 C13 C17 C20 . . . . -46.0(3) no
    C8 C14 C15 C16 . . . . -164.8(2) no
    C13 C14 C15 C16 . . . . -34.2(3) no
    C14 C15 C16 C17 . . . . 9.5(3) no
    C15 C16 C17 C13 . . . . 18.5(3) no
    C15 C16 C17 C20 . . . . 149.3(2) no
    C13 C17 C20 C21 . . . . -53.5(4) no
    C13 C17 C20 C22 . . . . -177.6(2) no
    C16 C17 C20 C21 . . . . -175.3(3) no
    C16 C17 C20 C22 . . . . 60.6(3) no
    C17 C20 C22 C23 . . . . -168.0(3) no
    C21 C20 C22 C23 . . . . 66.3(3) no
    C20 C22 C23 C24 . . . . 178.7(3) no
    C22 C23 C24 C25A . . . . 163.8(6) no
    C22 C23 C24 C25B . . . . -162.5(4) no
    C23 C24 C25A C25B . . . . 100.3(12) no
    C23 C24 C25A C26 . . . . 165.6(5) no
    C23 C24 C25A C27 . . . . 28.6(11) no
    C25B C24 C25A C26 . . . . 65.3(11) no
    C25B C24 C25A C27 . . . . -71.7(13) no
    C23 C24 C25B C25A . . . . -96.5(12) no
    C23 C24 C25B C26 . . . . -166.8(4) no
    C23 C24 C25B C27 . . . . -40.2(8) no
    C25A C24 C25B C26 . . . . -70.3(12) no
    C25A C24 C25B C27 . . . . 56.4(11) no
    C24 C25A C25B C26 . . . . 116.8(6) no
    C24 C25A C25B C27 . . . . -124.6(6) no
    C26 C25A C25B C24 . . . . -116.8(6) no
    C26 C25A C25B C27 . . . . 118.6(6) no
    C27 C25A C25B C24 . . . . 124.6(6) no
    C27 C25A C25B C26 . . . . -118.6(6) no
    C24 C25A C26 C25B . . . . -69.1(12) no
    C27 C25A C26 C25B . . . . 71.3(12) no
    C24 C25A C27 C25B . . . . 70.1(11) no
    C26 C25A C27 C25B . . . . -65.8(10) no
    C24 C25B C26 C25A . . . . 66.3(11) no
    C27 C25B C26 C25A . . . . -61.3(11) no
    C24 C25B C27 C25A . . . . -58.8(10) no
    C26 C25B C27 C25A . . . . 67.8(11) no
loop_
    _geom_hbond_atom_site_label_D
    _geom_hbond_atom_site_label_H
    _geom_hbond_atom_site_label_A
    _geom_hbond_site_symmetry_A
    _geom_hbond_distance_DH
    _geom_hbond_distance_HA
    _geom_hbond_distance_DA
    _geom_hbond_angle_DHA
    _geom_hbond_publ_flag
    C4 H4B N32 . 0.95 2.61 2.929(5) 100 no
