# Supplementary material for: 3α-Azido-5-cholestene
Source: Acta Crystallogr Sect E Struct Rep Online. 2008 Aug 9;64(Pt 9):o1738. doi: 10.1107/S1600536808025294 (PMC2960626; doi:10.1107/S1600536808025294)
Supplement: Supplementary file 2 [file e-64-o1738-Isup2.hkl]

# 
# h,k,l, Fc-squared, Fo-squared, sigma(Fo-squared) and status flag 
# 
data_I
_shelx_title '  xcalibur' 
_shelx_refln_list_code          4 
_shelx_F_calc_maximum       81.60 
_exptl_crystal_F_000       456.00 
_reflns_d_resolution_high  0.8376 
 
loop_ 
 _symmetry_equiv_pos_as_xyz 
 'x, y, z' 
 '-x, y+1/2, -z' 
 
_cell_length_a    13.3763 
_cell_length_b     6.2288 
_cell_length_c    15.0495 
_cell_angle_alpha  90.000 
_cell_angle_beta   94.205 
_cell_angle_gamma  90.000 
 
_shelx_F_squared_multiplier     1.000 
 
loop_ 
 _refln_index_h 
 _refln_index_k 
 _refln_index_l 
 _refln_F_squared_calc 
 _refln_F_squared_meas 
 _refln_F_squared_sigma 
 _refln_observed_status 
   2  -7   0        7.09        5.26      2.89 o 
   3  -7   0       55.21       62.43      3.77 o 
   4  -7   0        4.76        6.45      2.99 o 
   5  -7   0        5.11        8.55      3.28 o 
   3  -6   0       21.04       19.75      2.76 o 
   5  -6   0        1.64        1.42      2.63 o 
   6  -6   0        0.68        0.43      2.39 o 
   7  -6   0        4.18        5.03      2.78 o 
   8  -6   0       28.59       31.58      3.13 o 
   9  -6   0       20.19       18.13      3.10 o 
   3  -5   0       47.14       47.24      2.59 o 
   4  -5   0       28.58       25.47      2.36 o 
   5  -5   0        3.99        3.94      2.23 o 
   7  -5   0       18.26       18.71      2.69 o 
   8  -5   0       29.34       30.70      3.04 o 
   9  -5   0       29.15       26.66      3.03 o 
  10  -5   0       10.06        9.43      3.01 o 
   1  -4   0       69.79       49.13      1.35 o 
   4  -4   0       27.03       21.65      1.45 o 
   7  -4   0      107.07      101.08      3.19 o 
   8  -4   0       67.62       66.42      2.92 o 
   9  -4   0       55.65       50.35      2.85 o 
  10  -4   0       13.88        9.10      2.48 o 
  11  -4   0        5.71        4.37      2.63 o 
  12  -4   0        1.85        1.19      2.69 o 
   1  -3   0      422.27      411.59      3.60 o 
   2  -3   0      201.18      235.27      3.57 o 
   3  -3   0      170.01      195.62      2.08 o 
   5  -3   0      246.82      239.30      3.47 o 
   6  -3   0       45.15       49.72      2.12 o 
   9  -3   0       23.56       21.51      2.43 o 
  10  -3   0       38.69       42.93      2.80 o 
  11  -3   0        2.91        1.39      2.38 o 
  12  -3   0       64.12       56.61      3.38 o 
  13  -3   0       32.46       34.44      3.31 o 
  14  -3   0        9.28        7.67      3.11 o 
   4  -2   0      229.10      251.95      2.92 o 
   5  -2   0     1187.13     1220.80     12.12 o 
   6  -2   0      316.68      380.95      3.55 o 
   7  -2   0      240.15      246.53      3.41 o 
   8  -2   0       46.45       43.54      1.64 o 
  11  -2   0       28.25       21.43      2.49 o 
  13  -2   0       24.51       28.18      3.08 o 
  14  -2   0        3.77        3.50      2.92 o 
   1  -1   0     5045.68     4797.91     31.28 o 
   2  -1   0     2483.07     2538.62     24.22 o 
   4  -1   0       45.40       40.81      1.11 o 
   5  -1   0     1212.38     1321.73      7.79 o 
   7  -1   0      228.00      237.12      3.87 o 
  10  -1   0       22.11       12.90      1.94 o 
  11  -1   0        5.97        3.73      2.06 o 
  13  -1   0        7.65        4.09      2.60 o 
  14  -1   0       10.34        9.90      2.86 o 
  15  -1   0        8.75        6.35      3.12 o 
   2   0   0        0.13        4.84      3.44 o 
   3   0   0     1429.23     1426.49     18.19 o 
   4   0   0      575.18      512.93      7.09 o 
   5   0   0        0.01        4.65      1.05 o 
   6   0   0      142.12      126.38      2.25 o 
   7   0   0       50.92       45.81      1.64 o 
   8   0   0       65.34       63.13      2.03 o 
   9   0   0       62.62       54.08      2.17 o 
  10   0   0        1.68        2.71      1.87 o 
  11   0   0       37.56       35.79      2.47 o 
  12   0   0       86.38       83.03      3.17 o 
  13   0   0      135.84      141.75      4.00 o 
  14   0   0        1.77        2.47      2.72 o 
  15   0   0        0.69       -0.32      2.93 o 
   3   1   0      141.92      139.27      1.74 o 
   6   1   0     1083.72     1077.58      6.03 o 
   8   1   0       33.78       32.43      1.72 o 
   9   1   0       25.59       30.79      2.00 o 
  12   1   0      102.99       97.48      3.26 o 
   0   2   0     2555.16     2753.92     24.32 o 
   1   2   0      307.21      290.05      2.30 o 
   2   2   0      379.88      303.89      2.20 o 
   3   2   0       98.04      103.66      1.72 o 
   9   2   0      136.60      141.44      3.02 o 
  10   2   0       57.19       61.94      2.77 o 
  12   2   0        3.57        4.61      2.43 o 
  15   2   0       18.97       18.05      3.43 o 
   4   3   0       20.95       18.00      0.93 o 
   7   3   0       20.33       26.61      2.12 o 
   8   3   0       37.42       40.65      2.44 o 
   0   4   0       92.41       80.57      1.94 o 
   2   4   0       60.43       75.37      2.09 o 
   3   4   0       25.12       24.57      1.60 o 
   5   4   0        4.98        4.96      1.68 o 
   6   4   0       30.58       26.63      2.17 o 
  13   4   0        2.94        1.85      3.04 o 
   1   5   0       60.27       60.67      2.30 o 
   2   5   0       28.50       30.39      2.16 o 
   6   5   0       72.27       79.53      3.30 o 
  11   5   0       17.02       14.67      3.33 o 
   0   6   0       10.77        8.88      2.46 o 
   1   6   0       57.32       63.29      3.23 o 
   2   6   0       13.88       13.72      2.55 o 
   4   6   0        6.63        6.98      2.63 o 
   1   7   0        1.65        1.93      2.73 o 
  -5  -7   1        7.87        9.84      3.46 o 
  -4  -7   1        5.63        6.33      3.30 o 
  -3  -7   1        5.14        3.99      2.90 o 
  -2  -7   1       34.17       36.78      3.23 o 
  -1  -7   1        0.05       -0.06      2.55 o 
   3  -7   1       21.76       20.84      3.29 o 
   4  -7   1        7.53       10.42      3.03 o 
   5  -7   1        2.81        2.32      3.18 o 
  -9  -6   1       14.02       16.26      3.30 o 
  -8  -6   1        1.29        4.06      2.85 o 
  -7  -6   1        4.92        5.01      2.77 o 
  -6  -6   1        1.44        2.07      2.57 o 
  -5  -6   1       10.03        9.16      2.66 o 
  -1  -6   1       15.44       16.68      2.48 o 
   6  -6   1       15.75       15.40      2.85 o 
   7  -6   1       17.37       18.49      2.87 o 
   9  -6   1       15.42       13.11      3.16 o 
 -11  -5   1        8.51        8.20      4.11 o 
 -10  -5   1       21.27       18.58      3.20 o 
  -9  -5   1        5.40        5.66      2.78 o 
  -8  -5   1       30.58       30.03      2.74 o 
  -7  -5   1        2.18        2.55      2.22 o 
  -6  -5   1       11.71       12.04      2.48 o 
  -5  -5   1      131.56      137.96      3.84 o 
  -3  -5   1       40.06       43.57      2.45 o 
  -2  -5   1       24.67       26.15      2.36 o 
  -1  -5   1        4.91        2.76      1.69 o 
   3  -5   1       59.49       56.56      2.64 o 
   4  -5   1      117.07      121.00      3.40 o 
   5  -5   1        4.67        4.54      2.26 o 
   8  -5   1       49.49       42.35      3.21 o 
   9  -5   1       14.41       20.22      3.00 o 
  10  -5   1       11.16       16.58      3.01 o 
  11  -5   1        7.48        7.29      3.11 o 
 -13  -4   1       17.32       11.70      3.11 o 
 -12  -4   1        2.00        2.27      2.77 o 
 -11  -4   1        2.67        2.46      2.53 o 
  -9  -4   1       29.76       25.23      2.59 o 
  -8  -4   1       91.19       95.05      3.22 o 
  -5  -4   1       31.41       34.97      1.99 o 
  -4  -4   1       49.78       47.12      1.59 o 
  -3  -4   1       40.99       41.59      2.35 o 
  -1  -4   1       24.19       25.50      1.43 o 
   2  -4   1      103.54      103.56      2.86 o 
   3  -4   1      201.06      193.29      4.04 o 
   4  -4   1       82.12       87.93      2.31 o 
   5  -4   1      376.62      387.57      4.40 o 
   6  -4   1       62.47       60.17      2.57 o 
   8  -4   1        0.53       -0.34      2.15 o 
   9  -4   1       75.76       77.00      3.18 o 
  11  -4   1        4.08        4.89      2.59 o 
  12  -4   1        1.08        1.09      2.63 o 
  13  -4   1        7.76        8.57      3.12 o 
 -14  -3   1       12.98       15.65      3.24 o 
 -13  -3   1       13.91       21.45      3.14 o 
 -12  -3   1       30.60       30.25      3.03 o 
 -10  -3   1       34.10       35.68      2.75 o 
  -9  -3   1      150.20      151.25      3.78 o 
  -6  -3   1        7.31        5.79      1.70 o 
  -5  -3   1       89.62       88.42      2.28 o 
  -3  -3   1      156.58      186.17      2.30 o 
  -2  -3   1      369.04      359.28      5.58 o 
   1  -3   1      271.57      250.19      2.81 o 
   2  -3   1      195.04      186.93      2.02 o 
   5  -3   1      373.20      363.29      4.38 o 
   6  -3   1       68.11       58.64      1.81 o 
   7  -3   1       58.26       53.87      2.07 o 
   8  -3   1       62.49       65.81      2.46 o 
   9  -3   1       60.81       63.71      2.65 o 
  10  -3   1        3.62        4.88      2.30 o 
  11  -3   1        1.88       -0.25      2.39 o 
  12  -3   1       16.47       13.94      2.81 o 
 -15  -2   1        4.38        5.23      3.19 o 
 -14  -2   1       31.77       31.57      3.37 o 
 -13  -2   1      120.98      122.89      4.10 o 
 -12  -2   1        9.11        6.91      2.53 o 
 -11  -2   1       12.21       10.55      2.44 o 
  -7  -2   1       50.85       55.37      1.58 o 
  -6  -2   1      137.38      177.07      3.08 o 
  -4  -2   1      135.24      120.84      1.87 o 
  -3  -2   1      699.32      757.47      6.36 o 
   2  -2   1      276.74      247.78      3.10 o 
   3  -2   1      963.88      940.57      8.93 o 
   4  -2   1      743.53      827.18      9.58 o 
   5  -2   1      220.98      276.88      2.99 o 
   6  -2   1       20.01       17.90      1.45 o 
   7  -2   1       45.42       35.70      1.77 o 
   9  -2   1      137.26      150.35      3.36 o 
  11  -2   1       12.90        7.22      2.27 o 
  12  -2   1       15.46       14.38      2.51 o 
  13  -2   1       10.11        9.22      2.71 o 
  15  -2   1        1.05        0.93      3.22 o 
 -15  -1   1        6.65        9.21      3.05 o 
 -14  -1   1       71.05       72.66      3.80 o 
 -10  -1   1       67.39       68.78      2.58 o 
  -9  -1   1       29.71       37.02      2.06 o 
  -7  -1   1       67.97       71.43      1.93 o 
  -5  -1   1      201.10      201.63      2.54 o 
  -4  -1   1       24.78       26.80      1.53 o 
  -3  -1   1      904.04      947.80      5.91 o 
  -2  -1   1     5848.04     5813.86     58.18 o 
   1  -1   1       79.71       86.27      1.53 o 
   5  -1   1      434.38      460.97      4.05 o 
   6  -1   1      337.29      387.04      3.98 o 
  10  -1   1       14.87       16.12      2.00 o 
  13  -1   1       35.01       33.14      3.04 o 
  14  -1   1       21.40       15.29      3.00 o 
  15  -1   1        2.27        2.20      2.96 o 
 -15   0   1       11.23        5.96      3.08 o 
 -14   0   1        0.64        0.65      2.57 o 
 -13   0   1      129.67      129.27      3.87 o 
 -12   0   1       55.13       53.02      2.82 o 
 -11   0   1        4.07        4.88      2.07 o 
 -10   0   1       41.70       45.65      2.39 o 
  -9   0   1       21.20       19.10      1.82 o 
  -8   0   1        0.16        3.16      1.43 o 
  -7   0   1       82.64       81.72      2.12 o 
  -6   0   1       25.90       22.01      1.40 o 
  -5   0   1       51.90       30.67      4.59 o 
  -4   0   1      136.89      147.33      7.24 o 
  -3   0   1     4847.20     4752.26     35.40 o 
   2   0   1      374.83      348.84      1.85 o 
   3   0   1      257.78      257.85      2.74 o 
   4   0   1     1164.40     1105.27      7.85 o 
   5   0   1       21.76       18.94      1.09 o 
   6   0   1       73.30       85.52      1.63 o 
   7   0   1        0.70       -0.06      1.25 o 
   8   0   1        9.93        8.64      1.45 o 
   9   0   1      128.93      112.51      2.71 o 
  10   0   1       25.51       27.49      2.15 o 
  11   0   1       46.33       49.02      2.70 o 
  12   0   1       33.89       33.08      2.68 o 
  13   0   1       14.07       11.79      2.57 o 
  14   0   1       66.81       70.70      3.82 o 
  15   0   1        3.64        3.86      3.09 o 
 -13   1   1       10.84        8.94      2.66 o 
 -12   1   1       64.01       59.60      2.93 o 
 -11   1   1       70.53       68.14      2.83 o 
  -8   1   1       75.10       82.46      2.20 o 
  -6   1   1      354.85      394.14      4.62 o 
   0   1   1       59.50       50.47      0.87 o 
   2   1   1      807.59      861.06      9.86 o 
   3   1   1      561.61      564.43      5.55 o 
   4   1   1     1879.94     1836.61     19.10 o 
   7   1   1       20.73       24.69      1.28 o 
   8   1   1        8.96       12.46      1.33 o 
   9   1   1        4.12        4.80      1.57 o 
  11   1   1       54.43       50.02      2.62 o 
  12   1   1       26.38       26.88      2.73 o 
 -10   2   1       42.45       37.19      2.28 o 
  -9   2   1       33.35       27.08      1.95 o 
  -8   2   1       45.40       40.13      1.72 o 
  -5   2   1       68.90       89.39      1.93 o 
  -2   2   1      803.93      841.26      6.17 o 
  -1   2   1     4809.37     4631.91     30.92 o 
   0   2   1      167.56      201.84      1.70 o 
   1   2   1       90.22       94.02      1.20 o 
   8   2   1       47.31       51.58      2.22 o 
  10   2   1       12.58       11.60      2.24 o 
  14   2   1       32.88       32.88      3.46 o 
 -11   3   1       23.82       21.36      2.65 o 
  -8   3   1        6.76        6.03      2.04 o 
  -7   3   1        7.31        3.24      1.83 o 
  -4   3   1      152.90      145.13      2.05 o 
  -1   3   1      239.03      313.85      4.83 o 
   0   3   1      543.63      549.86      5.41 o 
   3   3   1      407.76      408.81      4.81 o 
   4   3   1      514.97      543.62      6.33 o 
  13   3   1        0.28        0.84      3.08 o 
  14   3   1       27.04       28.23      3.43 o 
 -10   4   1        3.93        2.95      2.29 o 
  -7   4   1       38.42       36.02      2.53 o 
  -6   4   1       20.30       19.31      3.23 o 
  -2   4   1       50.29       46.07      1.66 o 
   0   4   1      165.43      196.53      3.30 o 
   1   4   1       47.58       41.16      1.61 o 
   7   4   1      176.46      179.72      3.83 o 
  10   4   1       28.08       26.41      2.72 o 
  -4   5   1       95.47      104.32      3.42 o 
   0   5   1       69.30       68.89      2.29 o 
   1   5   1       11.10        7.81      1.77 o 
   2   5   1       30.37       29.07      2.17 o 
   6   5   1       12.18       10.17      2.33 o 
   7   5   1       51.34       57.67      3.13 o 
  -4   6   1       33.79       33.48      2.95 o 
  -3   6   1       12.08       14.92      2.69 o 
  -2   6   1       31.36       26.22      2.75 o 
   0   6   1        9.76       11.00      2.51 o 
   1   6   1       44.67       45.37      3.02 o 
   2   6   1        0.47       -0.32      2.13 o 
   3   6   1        9.19        5.32      2.51 o 
   4   6   1        6.60        4.31      2.57 o 
   5   6   1        8.55       11.21      2.65 o 
   8   6   1       24.11       23.24      3.07 o 
   0   7   1        3.81        2.58      2.78 o 
   1   7   1        6.79        7.14      2.90 o 
   2   7   1        3.01        4.34      2.98 o 
  -5  -7   2        4.24        5.23      3.37 o 
  -4  -7   2        5.55        5.04      3.26 o 
  -3  -7   2       18.16       18.79      3.21 o 
  -2  -7   2       13.48       12.46      2.99 o 
  -1  -7   2       14.11       13.46      2.93 o 
   1  -7   2        7.67        7.08      2.97 o 
   2  -7   2        4.67        4.06      2.98 o 
  -9  -6   2       21.31       31.80      4.23 o 
  -8  -6   2        0.13        1.43      3.20 o 
  -7  -6   2        3.16        5.67      3.07 o 
  -6  -6   2        3.38        3.96      2.58 o 
  -5  -6   2       33.93       29.77      2.90 o 
  -4  -6   2       23.41       19.92      2.74 o 
  -2  -6   2       20.32       17.02      2.54 o 
   1  -6   2       60.22       52.17      3.05 o 
   3  -6   2        7.18        4.89      2.56 o 
   5  -6   2        2.21        1.70      2.31 o 
   6  -6   2        8.81        8.79      2.57 o 
   7  -6   2       10.47        8.74      2.65 o 
   8  -6   2       38.33       40.85      3.39 o 
   9  -6   2        2.51        2.25      2.97 o 
 -11  -5   2        8.00        8.65      3.26 o 
 -10  -5   2       10.51        8.04      3.08 o 
  -9  -5   2        2.22        3.92      7.45 o 
  -8  -5   2       30.43       26.61      2.84 o 
  -7  -5   2       34.17       38.39      2.89 o 
  -6  -5   2       77.07       81.48      3.30 o 
  -5  -5   2       59.63       55.66      2.97 o 
  -3  -5   2       64.42       63.58      2.82 o 
  -1  -5   2       15.05       13.13      2.01 o 
   1  -5   2       14.30       19.19      1.86 o 
   7  -5   2       43.37       44.19      3.00 o 
   8  -5   2       71.89       69.99      3.55 o 
   9  -5   2        3.47        4.04      2.74 o 
  10  -5   2        8.98        9.36      2.99 o 
 -13  -4   2        4.12        5.01      3.10 o 
 -11  -4   2        0.18        0.59      2.43 o 
  -9  -4   2      101.47       99.18      3.38 o 
  -8  -4   2        8.21        6.47      2.08 o 
  -7  -4   2       57.51       55.91      5.23 o 
  -6  -4   2      119.82      125.20      5.26 o 
  -5  -4   2       42.10       44.99      2.09 o 
   1  -4   2        9.86        7.76      0.95 o 
   2  -4   2      319.81      299.30      3.69 o 
   3  -4   2      362.73      402.04      4.04 o 
   4  -4   2       54.15       55.30      1.93 o 
   5  -4   2       54.91       53.66      2.19 o 
   6  -4   2      151.10      148.44      3.11 o 
   7  -4   2      194.54      195.09      4.00 o 
  11  -4   2        1.41        1.57      2.54 o 
 -13  -3   2        2.42        1.86      2.79 o 
 -12  -3   2        2.04        2.72      2.57 o 
 -11  -3   2       35.83       39.55      2.88 o 
 -10  -3   2        5.09        4.35      2.32 o 
  -9  -3   2       12.37        9.77      2.29 o 
  -8  -3   2       76.01       71.99      2.32 o 
  -7  -3   2       10.51       12.09      1.76 o 
  -6  -3   2      200.60      154.58      6.25 o 
  -5  -3   2       23.52       28.57      1.24 o 
  -4  -3   2      479.90      571.41      4.33 o 
  -3  -3   2     1377.20     1336.67     10.84 o 
   2  -3   2       89.82       87.23      1.58 o 
   3  -3   2       96.17       91.50      1.70 o 
   4  -3   2       61.78       66.57      1.99 o 
   6  -3   2      126.64      110.96      2.39 o 
   7  -3   2      139.03      116.02      2.69 o 
   8  -3   2      149.25      151.64      3.22 o 
   9  -3   2       32.40       28.06      2.29 o 
  12  -3   2       21.56       20.43      2.94 o 
  14  -3   2        0.02        0.12      3.10 o 
 -15  -2   2       24.10       28.07      3.51 o 
 -14  -2   2       11.43       13.78      3.09 o 
 -11  -2   2       60.11       72.03      3.17 o 
  -9  -2   2       31.02       38.76      2.18 o 
  -7  -2   2        0.33        0.10      1.56 o 
  -6  -2   2       88.83       84.38      2.44 o 
  -2  -2   2     1554.84     1607.61     10.72 o 
   5  -2   2      242.36      264.30      2.97 o 
   6  -2   2      339.29      344.02      3.57 o 
   7  -2   2        2.34        1.37      1.40 o 
   8  -2   2        2.59        3.35      1.64 o 
   9  -2   2       57.79       50.33      2.51 o 
  10  -2   2       61.47       65.09      2.87 o 
 -15  -1   2        8.19       10.33      3.08 o 
 -14  -1   2       74.27       81.50      3.84 o 
 -13  -1   2      109.51      121.26      3.99 o 
  -9  -1   2       13.98        9.01      1.82 o 
  -8  -1   2       10.70       11.74      1.51 o 
  -7  -1   2       56.64       62.12      2.00 o 
  -6  -1   2       15.23       12.17      2.82 o 
  -5  -1   2        5.17        3.06      1.33 o 
  -4  -1   2      148.58      170.73      2.37 o 
  -3  -1   2      322.75      259.35      2.58 o 
  -2  -1   2     4087.53     4229.36     89.62 o 
  -1  -1   2      661.42      655.00      4.14 o 
   3  -1   2       40.12       44.84      1.59 o 
   5  -1   2      146.24      134.36      1.92 o 
   6  -1   2      113.33      103.72      1.90 o 
   7  -1   2       21.18       16.78      1.44 o 
   8  -1   2       56.42       61.83      2.21 o 
 -15   0   2       58.11       67.43      4.09 o 
 -14   0   2       51.75       54.36      3.52 o 
 -13   0   2       11.18        8.30      2.41 o 
 -12   0   2       63.32       55.90      3.13 o 
 -11   0   2        3.91        2.74      1.94 o 
 -10   0   2       20.53       20.07      2.08 o 
  -9   0   2       37.55       42.56      1.91 o 
  -8   0   2        5.87        7.86      1.37 o 
  -7   0   2      139.00      161.38      2.58 o 
  -6   0   2       16.63       24.77      1.44 o 
  -5   0   2      143.73      117.45      2.25 o 
  -4   0   2     1476.32     1448.61      9.62 o 
  -3   0   2     2030.53     1954.44     27.37 o 
  -2   0   2     6659.19     6633.53    105.74 o 
  -1   0   2       12.89        8.83      1.92 o 
   1   0   2      720.83      738.93     11.48 o 
   2   0   2      473.99      506.61      2.93 o 
   4   0   2       52.31       53.96      2.78 o 
   5   0   2       12.48       16.69      1.00 o 
   6   0   2      375.58      316.47      5.55 o 
   7   0   2       14.18        9.86      1.21 o 
   8   0   2        0.00        1.50      1.21 o 
   9   0   2        4.56        7.12      1.70 o 
  10   0   2       28.54       25.87      2.14 o 
  11   0   2        2.99        2.65      2.10 o 
  12   0   2       81.50       81.95      3.25 o 
  13   0   2       53.19       55.65      3.05 o 
  14   0   2        0.01        2.26      2.82 o 
  15   0   2        0.15       -0.78      3.04 o 
 -12   1   2        8.38        4.85      2.19 o 
 -11   1   2       40.57       38.04      2.49 o 
 -10   1   2       20.27       17.84      2.05 o 
   0   1   2      247.00      243.81      3.29 o 
   1   1   2      874.04      914.39      9.76 o 
   2   1   2      539.69      551.60      4.71 o 
   4   1   2      151.20      179.68      4.30 o 
   9   1   2       43.99       42.27      2.26 o 
  10   1   2        9.93        3.97      1.58 o 
  11   1   2       62.17       58.99      3.00 o 
  12   1   2       36.06       35.36      2.85 o 
  13   1   2       33.94       32.97      3.03 o 
  14   1   2        1.01        2.44      2.67 o 
  15   1   2       23.57       18.99      3.25 o 
 -13   2   2       36.21       35.15      3.15 o 
 -12   2   2       17.21       17.52      2.67 o 
 -10   2   2      129.31      130.82      3.25 o 
  -8   2   2        6.71        7.51      1.56 o 
  -5   2   2       98.14       97.97      2.06 o 
  -4   2   2      772.38      716.67      4.17 o 
  -3   2   2      538.87      603.04      3.77 o 
  -1   2   2      393.91      437.96      2.92 o 
   0   2   2      172.24      144.53      1.58 o 
   1   2   2      126.35      146.40      2.51 o 
   2   2   2      578.97      606.98      5.96 o 
   3   2   2       90.61       96.22      1.56 o 
   4   2   2       98.55      126.17      1.81 o 
  11   2   2       25.26       24.39      2.51 o 
  12   2   2       20.04       18.07      2.62 o 
  13   2   2       16.84       15.34      2.89 o 
  14   2   2       17.22       13.92      3.20 o 
  15   2   2        5.56        5.76      3.30 o 
 -14   3   2       29.53       32.00      3.48 o 
  -2   3   2      703.33      746.97      7.05 o 
  -1   3   2       20.47       20.12      0.89 o 
   0   3   2       52.94       57.70      1.43 o 
   1   3   2       20.25       18.15      1.01 o 
   5   3   2      243.85      232.84      2.92 o 
  10   3   2       14.11       13.78      2.38 o 
  11   3   2        7.04        4.03      2.43 o 
  13   3   2       20.41       16.34      3.06 o 
 -12   4   2        9.46        6.50      2.85 o 
 -10   4   2        9.50        6.21      2.50 o 
  -4   4   2       11.34       14.05      1.31 o 
  -3   4   2       29.80       24.16      1.35 o 
  -2   4   2       61.14       69.92      1.61 o 
  -1   4   2       17.48       12.79      0.91 o 
   0   4   2        6.34        3.13      0.72 o 
   8   4   2      113.66      131.78      3.58 o 
   9   4   2       13.20       12.32      2.44 o 
  10   4   2        5.62        1.59      2.37 o 
  12   4   2        2.73        2.81      2.86 o 
  13   4   2        3.08        2.65      3.03 o 
  -4   5   2       36.57       38.16      2.60 o 
  -2   5   2       56.39       47.40      2.58 o 
   0   5   2       46.47       52.15      2.16 o 
   2   5   2      209.15      215.14      3.63 o 
   3   5   2       42.56       43.68      2.48 o 
   4   5   2       53.04       52.41      2.58 o 
   5   5   2       61.47       68.78      2.89 o 
   6   5   2       96.16      105.24      3.56 o 
  11   5   2       10.71       14.58      3.21 o 
  -3   6   2       67.54       82.05      3.45 o 
  -1   6   2       50.42       51.08      2.99 o 
   0   6   2        5.43        4.73      2.29 o 
   2   6   2        2.34        3.29      2.53 o 
   4   6   2        8.03        8.91      2.61 o 
   0   7   2        3.78        3.67      2.75 o 
   3   7   2        1.15        1.20      2.93 o 
   4   7   2       14.73       16.98      3.36 o 
  -3  -7   3       23.52       27.06      3.34 o 
  -1  -7   3        0.78        3.77      2.90 o 
   4  -7   3        2.53        2.26      3.12 o 
  -9  -6   3        9.11       11.68      3.96 o 
  -8  -6   3        9.82       10.49      3.50 o 
  -7  -6   3        0.07        0.69      2.99 o 
  -6  -6   3        3.06        4.31      2.91 o 
  -5  -6   3       14.58       15.87      3.16 o 
  -4  -6   3       38.23       31.35      3.19 o 
  -3  -6   3       10.76        9.80      2.54 o 
  -1  -6   3       27.22       31.72      2.68 o 
   3  -6   3       36.75       35.40      2.92 o 
   5  -6   3        5.62        7.41      2.51 o 
   6  -6   3       21.52       21.29      2.80 o 
 -11  -5   3       11.83       11.02      3.31 o 
 -10  -5   3       18.43       13.41      5.15 o 
  -9  -5   3        0.52        2.06      4.97 o 
  -8  -5   3       11.46       10.32      2.88 o 
  -7  -5   3       37.81       35.20      2.69 o 
  -6  -5   3       68.50       72.48      3.10 o 
  -5  -5   3       23.82       23.53      2.46 o 
  -4  -5   3       37.56       33.08      2.48 o 
  -3  -5   3       20.98       21.91      2.28 o 
  -2  -5   3       34.60       33.50      2.38 o 
   2  -5   3      154.46      160.68      3.25 o 
   6  -5   3       64.56       68.19      3.15 o 
   7  -5   3       85.65       87.75      3.49 o 
   8  -5   3       23.32       20.15      3.17 o 
  10  -5   3       10.87       18.35      3.22 o 
  11  -5   3        1.25        2.79      3.09 o 
 -13  -4   3        8.59        8.41      3.19 o 
 -12  -4   3        2.25        3.52      2.83 o 
 -11  -4   3       38.62       44.53      3.18 o 
 -10  -4   3       21.80       17.49      2.65 o 
  -9  -4   3       49.98       46.00      2.87 o 
  -8  -4   3       21.54       16.41      2.68 o 
  -7  -4   3       33.62       24.04      2.65 o 
  -6  -4   3       27.48       26.04      2.14 o 
  -5  -4   3       18.64       20.58      1.84 o 
  -3  -4   3       16.28       19.98      1.53 o 
  -1  -4   3       50.07       47.72      1.51 o 
   1  -4   3      151.98      142.50      2.99 o 
   3  -4   3      278.17      258.57      3.24 o 
   5  -4   3      166.64      172.08      2.93 o 
   6  -4   3       38.30       33.46      2.16 o 
   8  -4   3       47.49       55.31      2.83 o 
  12  -4   3        4.95        5.66      2.78 o 
 -11  -3   3       31.34       31.48      2.93 o 
 -10  -3   3       63.97       61.12      3.09 o 
  -9  -3   3       14.64       12.01      2.35 o 
  -7  -3   3       82.85       89.01      4.94 o 
  -6  -3   3       67.14       54.60      2.06 o 
  -5  -3   3       19.37       25.82      1.46 o 
  -3  -3   3      655.77      671.85      4.21 o 
   5  -3   3      252.13      249.75      3.01 o 
   6  -3   3      378.88      405.38      5.46 o 
   7  -3   3      180.02      181.58      3.09 o 
   8  -3   3       12.27       10.35      1.95 o 
   9  -3   3       22.19       25.08      2.28 o 
  12  -3   3       17.06       13.51      2.83 o 
  13  -3   3       45.35       39.58      3.42 o 
  14  -3   3        0.09        0.21      3.23 o 
 -14  -2   3       19.42       22.43      3.36 o 
 -12  -2   3       24.06       27.41      2.83 o 
 -11  -2   3       28.43       28.31      2.70 o 
 -10  -2   3       48.83       45.00      2.47 o 
  -9  -2   3       27.38       28.04      2.37 o 
  -8  -2   3      160.33      148.54      3.34 o 
  -7  -2   3      221.33      232.58      5.87 o 
  -6  -2   3      425.41      414.07      4.37 o 
  -5  -2   3       29.67       24.89      1.71 o 
  -2  -2   3       57.85       49.03      1.35 o 
   6  -2   3       32.52       31.42      1.23 o 
   7  -2   3      116.05      114.07      2.59 o 
   8  -2   3       83.86       91.12      2.74 o 
   9  -2   3       35.10       28.53      2.34 o 
  10  -2   3       69.31       72.42      2.93 o 
  11  -2   3       29.86       30.99      2.61 o 
 -15  -1   3       17.95       17.17      3.17 o 
 -14  -1   3       20.13       20.46      3.04 o 
 -13  -1   3        6.52        5.12      2.61 o 
 -11  -1   3       40.44       41.61      2.58 o 
 -10  -1   3        4.16        4.33      1.87 o 
  -9  -1   3       27.72       30.76      2.07 o 
  -8  -1   3       12.20        8.38      1.69 o 
  -7  -1   3        4.74        3.44      1.44 o 
  -6  -1   3       10.30       12.96      2.47 o 
  -1  -1   3      311.77      318.42      5.58 o 
   5  -1   3      249.43      317.16      2.71 o 
   6  -1   3       56.79       77.71      1.95 o 
   7  -1   3      191.36      172.92      2.74 o 
   8  -1   3        5.13        5.68      1.60 o 
   9  -1   3       27.82       24.88      2.12 o 
  10  -1   3       12.99       10.43      1.81 o 
  11  -1   3      105.30      107.80      3.54 o 
  14  -1   3       12.07       17.17      3.11 o 
 -15   0   3        8.42        5.22      3.07 o 
 -14   0   3       44.27       50.84      3.18 o 
 -13   0   3        0.33        0.11      1.92 o 
 -12   0   3      128.24      129.56      3.69 o 
 -11   0   3       31.98       30.40      2.36 o 
 -10   0   3        0.83       -0.21      1.78 o 
  -9   0   3       25.62       22.53      1.79 o 
  -8   0   3        0.04        1.03      1.34 o 
  -6   0   3       55.36       45.30      1.85 o 
  -5   0   3        0.39        1.28      1.42 o 
  -4   0   3       19.90       14.67      4.10 o 
  -3   0   3     1921.09     1857.95     21.62 o 
  -2   0   3     2225.21     2153.65     22.32 o 
  -1   0   3     2224.86     2177.05     50.62 o 
   0   0   3      241.34      242.17      2.08 o 
   1   0   3      466.46      459.19      2.87 o 
   2   0   3     1444.32     1557.74     20.35 o 
   3   0   3     1131.14     1123.10      5.11 o 
   5   0   3       95.29       83.66      1.17 o 
   6   0   3       84.64       87.64      1.57 o 
   7   0   3        6.48        8.09      2.97 o 
   8   0   3       62.72       72.90      1.80 o 
   9   0   3        0.06        2.59      1.13 o 
  10   0   3       12.54       11.94      1.70 o 
  11   0   3       14.35       14.96      2.73 o 
  12   0   3      123.95      122.05      6.70 o 
  13   0   3        0.06       -0.92      2.77 o 
  14   0   3       71.00       76.93      4.01 o 
  15   0   3        0.23        0.72      3.15 o 
 -12   1   3       10.26        9.94      2.30 o 
  -5   1   3      941.92      975.25     11.98 o 
  -4   1   3      909.97      948.73      9.91 o 
  -3   1   3      898.03      887.08      6.15 o 
  -2   1   3     1074.30     1071.81     15.80 o 
   0   1   3      804.99      787.26      4.00 o 
   1   1   3     2087.19     2117.59     22.25 o 
   2   1   3      757.29      730.48      7.14 o 
   3   1   3      271.50      255.82      2.35 o 
  12   1   3       22.07       19.66      2.78 o 
  13   1   3        2.30        2.93      2.71 o 
  15   1   3        5.20        6.27      3.29 o 
 -15   2   3       27.23       33.84      3.64 o 
 -13   2   3        0.55        2.52      4.50 o 
  -4   2   3      630.46      695.49      4.75 o 
  -3   2   3      475.82      486.32      3.74 o 
  -1   2   3       22.47       18.37      1.06 o 
   0   2   3      908.56      863.35      5.60 o 
   1   2   3      367.39      372.51      2.82 o 
   2   2   3      115.37      121.93      1.65 o 
   3   2   3      374.84      389.13      4.14 o 
   4   2   3      572.55      587.96      7.05 o 
   5   2   3      581.14      568.97      5.05 o 
  12   2   3      102.62      100.60      3.61 o 
  13   2   3       18.31       18.78      2.93 o 
  14   2   3        5.65        2.27      3.11 o 
 -14   3   3        7.04        5.71      3.05 o 
 -13   3   3        6.18        5.86      2.89 o 
 -12   3   3       18.03       19.86      2.87 o 
  -8   3   3       88.67       90.55      3.06 o 
  -4   3   3       24.21       39.67      1.68 o 
  -2   3   3       19.85       17.11      1.24 o 
  -1   3   3       44.20       34.93      1.34 o 
   0   3   3      356.13      378.68      3.56 o 
   1   3   3       25.86       27.87      1.07 o 
   2   3   3       28.58       33.88      1.43 o 
   3   3   3       84.68       90.36      1.68 o 
   4   3   3      159.47      137.20      3.04 o 
  10   3   3       16.07       19.36      2.49 o 
  11   3   3       21.53       16.73      2.63 o 
  -4   4   3       36.59       46.14      1.92 o 
  -2   4   3       34.71       32.66      1.26 o 
   0   4   3       39.79       42.06      1.61 o 
   2   4   3       59.24       63.46      1.81 o 
   4   4   3      259.58      263.73      3.38 o 
   7   4   3       34.43       33.17      2.64 o 
   9   4   3       15.75       15.36      2.48 o 
  10   4   3        4.12        3.07      2.46 o 
  11   4   3        3.08        4.63      2.62 o 
  -1   5   3       16.58       16.49      2.16 o 
   0   5   3       42.24       39.66      2.14 o 
   1   5   3       63.91       61.41      2.47 o 
   3   5   3       34.09       31.03      2.28 o 
   4   5   3        5.98        3.28      1.96 o 
   5   5   3       60.15       59.41      2.70 o 
   9   5   3        9.24       12.11      2.93 o 
  -2   6   3        2.66        1.94      2.25 o 
   0   6   3       13.52       10.35      2.38 o 
   1   6   3       31.92       28.12      2.90 o 
   2   6   3        0.57        0.77      2.42 o 
   4   6   3        1.85        3.19      2.53 o 
   7   6   3        9.83        8.61      2.75 o 
   8   6   3       12.62       13.19      3.04 o 
  -4   7   3        2.58        3.39      3.19 o 
  -2   7   3       11.46       11.57      3.49 o 
   0   7   3        7.72        7.82      2.95 o 
   1   7   3        2.95        4.34      3.00 o 
   2   7   3       41.36       45.72      3.49 o 
   3   7   3        3.49        3.05      2.93 o 
  -4  -7   4        1.75        0.90      2.72 o 
  -2  -7   4       11.45       14.11      3.31 o 
   2  -7   4       14.08       12.65      3.07 o 
   3  -7   4        1.36        1.67      3.13 o 
  -8  -6   4        0.47        1.85      3.26 o 
  -7  -6   4        6.81        3.14      3.25 o 
  -6  -6   4        1.08        1.97      2.56 o 
  -4  -6   4       16.24       19.54      3.10 o 
  -3  -6   4       76.95       89.32      3.83 o 
  -1  -6   4       11.08        9.88      2.30 o 
   1  -6   4      118.54      119.66      3.87 o 
   2  -6   4        9.49        7.31      2.55 o 
   4  -6   4        2.37        2.83      2.43 o 
   5  -6   4        6.14        7.23      2.43 o 
   6  -6   4       19.40       22.62      2.91 o 
   7  -6   4       17.06       18.34      3.09 o 
   8  -6   4        1.59        3.04      2.91 o 
 -11  -5   4       21.73       20.69      3.48 o 
 -10  -5   4       11.57       13.02      3.54 o 
  -9  -5   4        2.13        5.58      4.08 o 
  -8  -5   4       14.55       16.09      3.22 o 
  -7  -5   4       16.25       13.18      3.05 o 
  -6  -5   4        9.60        7.98      2.84 o 
  -5  -5   4       18.79       18.43      2.43 o 
  -4  -5   4       62.36       60.92      2.84 o 
  -2  -5   4       10.50        7.82      2.02 o 
  -1  -5   4       54.03       53.65      2.55 o 
   5  -5   4       20.67       18.54      2.44 o 
   6  -5   4       36.59       33.65      2.74 o 
   7  -5   4        7.03        4.35      2.47 o 
   8  -5   4        2.81        0.14      2.65 o 
  10  -5   4       10.69       11.24      3.07 o 
 -13  -4   4       15.00       20.57      3.36 o 
 -11  -4   4       29.86       28.26      3.01 o 
 -10  -4   4        1.44        1.19      2.46 o 
  -9  -4   4        6.28        3.20      2.31 o 
  -8  -4   4       15.77       12.87      2.33 o 
  -7  -4   4      158.53      164.64      3.83 o 
  -6  -4   4      168.99      156.78      3.31 o 
  -5  -4   4      203.82      210.98      3.37 o 
  -3  -4   4       16.03       14.13      1.58 o 
  -2  -4   4       36.49       36.37      1.62 o 
  -1  -4   4        2.13        1.56      1.01 o 
   2  -4   4       77.15       62.34      1.58 o 
   5  -4   4      214.64      227.76      3.77 o 
   6  -4   4      314.88      297.59      4.32 o 
   7  -4   4      132.11      127.51      3.42 o 
   8  -4   4       32.57       32.05      2.57 o 
   9  -4   4       79.89       72.34      3.22 o 
  12  -4   4        3.71        2.73      2.93 o 
 -14  -3   4        5.48        7.22      3.21 o 
 -13  -3   4       14.38       16.93      3.04 o 
 -12  -3   4       20.78       22.45      2.97 o 
 -11  -3   4       30.58       30.70      2.82 o 
 -10  -3   4       24.67       19.63      2.59 o 
  -8  -3   4       44.97       40.41      2.59 o 
  -7  -3   4       26.80       33.27      2.36 o 
  -6  -3   4        1.24        1.07      1.70 o 
  -4  -3   4      234.32      259.80      3.67 o 
  -2  -3   4       47.08       51.47      1.60 o 
   1  -3   4       97.88       87.30      1.82 o 
   2  -3   4      273.65      280.94      3.20 o 
   8  -3   4        7.10        6.94      1.83 o 
  11  -3   4       68.30       73.93      3.42 o 
  13  -3   4        9.93       11.38      3.20 o 
 -15  -2   4       13.50       11.53      3.27 o 
 -14  -2   4        6.06        7.89      2.96 o 
 -13  -2   4        9.51        5.14      2.71 o 
 -12  -2   4       25.13       23.13      2.84 o 
 -11  -2   4        5.97        5.74      2.39 o 
 -10  -2   4       26.41       28.85      3.39 o 
  -9  -2   4      124.81      126.11      3.46 o 
  -8  -2   4       21.27       25.33      2.33 o 
  -7  -2   4       45.96       32.27      2.19 o 
  -4  -2   4      591.35      612.40      4.65 o 
  -2  -2   4       60.39       62.13      1.44 o 
   1  -2   4        8.43        8.90      0.98 o 
   2  -2   4      125.53      117.51      1.87 o 
   9  -2   4        0.50       -0.54      2.02 o 
  10  -2   4       27.36       31.03      2.51 o 
  11  -2   4       78.29       79.69      3.15 o 
 -15  -1   4        6.00        6.91      3.11 o 
 -14  -1   4       12.12       12.42      2.99 o 
 -13  -1   4        4.54        2.48      2.63 o 
 -12  -1   4       73.96       75.83      3.15 o 
 -11  -1   4        9.59        6.79      2.13 o 
  -8  -1   4        8.10       11.65      1.89 o 
  -7  -1   4       10.15       12.35      1.76 o 
  -6  -1   4      753.64      722.82      5.52 o 
  -4  -1   4     1098.87     1105.48     17.68 o 
  -2  -1   4      256.24      277.82      3.54 o 
   4  -1   4     2523.47     2820.87     36.28 o 
   6  -1   4      502.05      506.34      4.40 o 
   7  -1   4       82.38       73.60      2.24 o 
   8  -1   4       31.79       25.82      2.01 o 
   9  -1   4       62.97       71.24      2.66 o 
  10  -1   4      270.61      276.88      4.86 o 
  13  -1   4       40.30       44.13      3.35 o 
  15  -1   4       13.80       16.75      3.49 o 
 -15   0   4       13.77       17.29      3.41 o 
 -14   0   4        1.54        0.42      2.43 o 
 -13   0   4       17.58       17.18      2.58 o 
 -11   0   4        0.73        1.46      2.00 o 
 -10   0   4       76.16       80.29      2.83 o 
  -9   0   4       52.84       53.82      2.25 o 
  -7   0   4       45.06       36.29      1.93 o 
  -5   0   4       46.25       59.34      2.02 o 
  -4   0   4      262.05      238.24      2.51 o 
  -3   0   4       10.82       16.80      1.22 o 
  -2   0   4      157.47      132.65      3.09 o 
  -1   0   4     3030.77     2985.29     44.39 o 
   0   0   4     1350.03     1366.49      6.86 o 
   1   0   4      221.85      245.18      2.53 o 
   2   0   4      460.19      504.84      3.61 o 
   3   0   4      784.22      795.04      4.72 o 
   4   0   4        7.84        9.28      1.50 o 
   6   0   4        2.85        1.29      0.87 o 
   7   0   4        1.13        3.31      0.93 o 
   8   0   4        0.05        0.92      1.82 o 
   9   0   4      285.76      263.58      4.48 o 
  10   0   4        1.01        5.13      2.35 o 
  11   0   4      184.51      187.97      4.37 o 
  12   0   4       23.44       21.98      2.86 o 
  13   0   4        0.22        0.57      2.74 o 
  14   0   4        1.63        0.08      2.88 o 
  15   0   4        3.34        2.15      3.25 o 
 -10   1   4       39.30       37.87      2.40 o 
  -9   1   4      120.50      115.45      3.24 o 
  -5   1   4      298.51      297.86      3.70 o 
  -3   1   4      388.36      414.95      9.40 o 
  -1   1   4     1454.72     1420.13     12.78 o 
   0   1   4      711.49      684.79      9.16 o 
   1   1   4      106.28       85.77      1.66 o 
   2   1   4      372.90      407.84      5.27 o 
   3   1   4      966.73      929.51     10.31 o 
   5   1   4      492.36      569.45      4.35 o 
  11   1   4       79.70       86.84      3.47 o 
  12   1   4       80.98       78.41      3.50 o 
  14   1   4        2.60        0.96      2.88 o 
  -6   2   4      140.38      149.39      3.44 o 
  -5   2   4      103.73      102.91      2.48 o 
  -3   2   4       92.12      106.78      1.93 o 
  -1   2   4       36.39       32.85      1.08 o 
   0   2   4      102.58      112.46      1.83 o 
   3   2   4       34.11       27.84      1.35 o 
   4   2   4      143.34      150.21      2.45 o 
   5   2   4      109.97      116.47      4.29 o 
   6   2   4      118.50      112.96      2.36 o 
   7   2   4      129.82      143.62      2.76 o 
   8   2   4       15.31       13.19      2.05 o 
  12   2   4       83.50       92.82      3.73 o 
  13   2   4       15.45       11.97      2.89 o 
  14   2   4       10.27        7.94      3.26 o 
  -9   3   4       22.67       15.69      2.44 o 
  -5   3   4       16.37       16.20      1.72 o 
  -3   3   4       87.58       79.97      1.85 o 
  -1   3   4       60.28       56.32      1.64 o 
   0   3   4      103.28       98.82      1.84 o 
   3   3   4       94.54      116.27      2.11 o 
   4   3   4      861.59      806.45     13.06 o 
   5   3   4      373.73      369.04      6.14 o 
   6   3   4       58.84       54.92      1.69 o 
   7   3   4       26.42       26.13      1.84 o 
   9   3   4       15.87       15.41      2.06 o 
  10   3   4       10.54        7.12      2.44 o 
  12   3   4        4.34        4.69      2.66 o 
 -12   4   4       33.50       39.31      3.40 o 
  -4   4   4       81.51       91.43      2.33 o 
   0   4   4       18.13       13.72      1.12 o 
   1   4   4       79.48       81.61      2.24 o 
   3   4   4       14.70       12.69      1.48 o 
   4   4   4       77.32       80.65      2.44 o 
  10   4   4       15.14       16.25      2.76 o 
  11   4   4        6.15        4.85      2.70 o 
  -3   5   4       19.91       23.94      2.25 o 
   0   5   4       50.69       42.54      2.26 o 
   1   5   4        4.48        4.29      1.98 o 
   2   5   4       55.93       51.95      2.36 o 
   3   5   4      154.31      179.12      3.65 o 
   4   5   4       10.15       14.17      2.14 o 
   9   5   4       12.30       12.01      3.03 o 
  -5   6   4       20.67       23.47      3.20 o 
  -2   6   4        8.75        8.59      2.63 o 
   0   6   4        2.00        1.95      2.51 o 
   3   6   4       11.74       11.61      2.47 o 
  -3   7   4        0.61        0.41      3.31 o 
  -1   7   4        1.76        3.49      2.88 o 
   0   7   4       31.14       31.49      3.49 o 
   1   7   4        7.94        6.07      2.88 o 
  -3  -7   5        9.09       10.16      4.00 o 
  -2  -7   5        2.62        4.02      3.41 o 
  -1  -7   5        9.91       13.39      3.17 o 
   2  -7   5       11.13        5.41      3.23 o 
  -8  -6   5        0.72        0.83      3.29 o 
  -7  -6   5        2.49        3.18      3.06 o 
  -6  -6   5       15.28       20.89      3.40 o 
  -5  -6   5       52.00       53.96      3.70 o 
  -4  -6   5        7.65        8.31      2.88 o 
  -2  -6   5       39.08       39.57      3.12 o 
  -1  -6   5       28.37       25.46      2.91 o 
   3  -6   5       14.66       14.43      2.61 o 
 -11  -5   5       12.94       11.03      3.38 o 
 -10  -5   5        6.80        5.83      3.18 o 
  -9  -5   5        7.60        7.49      3.28 o 
  -8  -5   5       35.69       34.58      3.49 o 
  -7  -5   5       41.06       35.72      3.39 o 
  -6  -5   5       95.40       98.48      4.05 o 
  -4  -5   5       25.50       26.71      2.78 o 
  -3  -5   5       41.59       44.90      2.58 o 
  -2  -5   5       22.92       21.91      2.33 o 
   3  -5   5        2.47        1.83      2.06 o 
   4  -5   5      115.56      133.67      3.48 o 
   5  -5   5        6.58        9.23      2.36 o 
   7  -5   5        8.02        7.76      2.54 o 
   9  -5   5       14.00       13.86      3.03 o 
  10  -5   5        3.30        2.30      3.03 o 
 -13  -4   5       10.96       17.65      3.76 o 
 -12  -4   5       21.93       23.10      3.25 o 
 -11  -4   5        3.31        2.01      2.74 o 
 -10  -4   5       27.17       22.71      2.80 o 
  -9  -4   5       45.64       37.69      3.01 o 
  -6  -4   5       67.59       66.72      2.65 o 
  -2  -4   5       40.67       32.42      1.84 o 
  -1  -4   5        7.18        9.97      1.43 o 
   2  -4   5      145.50      164.86      2.63 o 
   4  -4   5       61.65       50.54      1.97 o 
   6  -4   5      112.85      123.87      3.40 o 
   7  -4   5       78.97       88.67      3.18 o 
   8  -4   5       10.52        6.44      2.38 o 
   9  -4   5       14.10       13.08      2.54 o 
  11  -4   5        6.83        8.68      2.83 o 
  12  -4   5       16.43       16.40      3.13 o 
 -14  -3   5        5.24        4.93      3.14 o 
 -12  -3   5        1.71        4.25      2.82 o 
 -11  -3   5        0.12        1.13      2.54 o 
 -10  -3   5        8.23        8.85      2.46 o 
  -9  -3   5       70.89       79.43      3.36 o 
  -8  -3   5      175.68      182.53      4.00 o 
  -7  -3   5      185.96      179.05      3.73 o 
  -6  -3   5       68.74       63.72      2.64 o 
  -5  -3   5      133.83      149.16      2.82 o 
  -1  -3   5       24.15       21.31      1.41 o 
   1  -3   5      108.97       93.54      2.09 o 
   2  -3   5       38.61       37.85      1.26 o 
   5  -3   5      151.87      145.41      2.56 o 
   6  -3   5       18.87       22.65      1.85 o 
   8  -3   5        0.03        0.21      1.71 o 
   9  -3   5       51.17       51.45      2.61 o 
  10  -3   5       42.84       39.07      2.92 o 
  11  -3   5       13.20       10.79      2.66 o 
 -14  -2   5        5.94        7.50      3.00 o 
 -13  -2   5        9.79       11.08      2.85 o 
 -12  -2   5        3.08        1.86      2.54 o 
 -11  -2   5        6.48        5.37      2.42 o 
 -10  -2   5      101.00      105.27      3.62 o 
  -8  -2   5       69.45       61.67      2.73 o 
  -6  -2   5        9.13        8.34      1.64 o 
  -4  -2   5       41.53       36.67      1.82 o 
  -3  -2   5       93.18       80.07      2.18 o 
  -2  -2   5      311.76      340.56      3.66 o 
  -1  -2   5       51.44       49.16      1.22 o 
   1  -2   5      196.47      221.51      2.59 o 
   2  -2   5     1143.03     1272.16     12.01 o 
   4  -2   5      560.10      608.36      5.75 o 
   5  -2   5      361.24      344.47      5.42 o 
   7  -2   5       13.61       14.04      1.62 o 
   8  -2   5      236.95      243.04      4.01 o 
   9  -2   5      206.80      210.77      4.09 o 
  10  -2   5      158.96      143.65      3.62 o 
 -12  -1   5        1.01        0.99      2.18 o 
 -11  -1   5       47.68       44.31      2.76 o 
 -10  -1   5       23.12       22.20      2.51 o 
  -9  -1   5      127.72      126.25      3.42 o 
  -8  -1   5      104.26       90.17      2.93 o 
  -7  -1   5       38.43       39.38      2.14 o 
  -3  -1   5     1240.02     1368.20      6.54 o 
  -2  -1   5      280.96      288.00      4.34 o 
   1  -1   5       65.56       86.89      1.82 o 
   2  -1   5      103.80       94.58      1.85 o 
   4  -1   5     1249.18     1303.73      8.63 o 
   5  -1   5      200.14      250.52      3.41 o 
   7  -1   5      116.50      103.60      2.76 o 
   8  -1   5      318.07      329.16      4.35 o 
   9  -1   5      137.58      145.28      4.17 o 
  10  -1   5      445.90      445.86      5.95 o 
  12  -1   5       35.75       34.72      3.07 o 
  13  -1   5        0.49       -0.14      2.79 o 
 -15   0   5        4.94        5.07      3.11 o 
 -14   0   5        1.54        1.43      2.61 o 
 -13   0   5       36.18       36.45      2.90 o 
 -12   0   5       29.69       29.14      2.65 o 
 -11   0   5        1.61        2.59      1.92 o 
 -10   0   5        1.64        1.15      1.95 o 
  -9   0   5        2.55        3.17      1.99 o 
  -8   0   5       31.67       38.04      2.39 o 
  -7   0   5      425.62      460.43      4.97 o 
  -6   0   5      801.40      826.05      6.07 o 
  -5   0   5      745.97      819.21      5.09 o 
  -4   0   5      186.05      231.64      3.00 o 
  -3   0   5        3.55        3.79      1.08 o 
  -2   0   5     2054.07     1983.97     29.64 o 
  -1   0   5     1094.16     1141.70     42.15 o 
   0   0   5      891.89      927.31     23.97 o 
   1   0   5       88.48       84.65      1.96 o 
   2   0   5      714.56      810.63      4.86 o 
   3   0   5      731.14      804.61      5.11 o 
   4   0   5     1971.89     2245.46     34.72 o 
   5   0   5      193.14      168.88      2.90 o 
   6   0   5       26.79       24.31      1.71 o 
   7   0   5        9.77        8.72      1.33 o 
   8   0   5       60.53       53.74      1.59 o 
   9   0   5      998.47     1009.91      8.18 o 
  10   0   5      518.62      542.44      6.85 o 
  11   0   5      169.18      188.66      5.38 o 
  12   0   5        6.52        7.16      2.69 o 
  13   0   5       43.30       40.43      3.66 o 
  14   0   5        0.08        1.41      3.13 o 
 -15   1   5        9.36       13.40      3.20 o 
 -14   1   5       19.90       16.96      3.07 o 
 -13   1   5        6.35        6.03      2.53 o 
  -6   1   5       11.06       10.41      1.80 o 
  -5   1   5      229.38      231.82      2.86 o 
  -4   1   5       59.79       53.62      1.59 o 
  -1   1   5      131.45      135.71      2.10 o 
   0   1   5      301.62      326.84      5.89 o 
   3   1   5     1312.41     1401.17     13.28 o 
   6   1   5       28.39       25.30      1.65 o 
  11   1   5       70.16       77.03      3.40 o 
  14   1   5        7.53        8.17      3.16 o 
  -9   2   5       82.64       82.66      3.11 o 
  -7   2   5      216.88      202.30      3.73 o 
  -5   2   5      109.45       93.99      2.11 o 
   0   2   5       43.63       48.23      1.39 o 
   3   2   5      906.80     1059.63     10.74 o 
   6   2   5       42.92       49.10      1.67 o 
  11   2   5       34.37       34.03      2.65 o 
  12   2   5       17.78       17.34      2.85 o 
  13   2   5       16.67       16.65      3.05 o 
  14   2   5        6.93        6.48      3.32 o 
 -13   3   5       18.73       18.02      3.10 o 
  -4   3   5       17.04       14.86      1.20 o 
  -3   3   5      398.11      373.71      3.53 o 
  -2   3   5       38.21       40.93      1.44 o 
   0   3   5       11.96       15.51      1.31 o 
   3   3   5       96.08      106.62      2.38 o 
   4   3   5      269.15      257.24      3.79 o 
   7   3   5       19.14       25.00      1.94 o 
  12   3   5        4.40        5.77      2.73 o 
  13   3   5        6.87        6.89      3.16 o 
  -8   4   5      103.10      103.71      3.55 o 
  -7   4   5        4.28        7.32      1.99 o 
  -5   4   5      266.13      277.37      3.97 o 
  -4   4   5       44.00       41.62      1.92 o 
  -3   4   5        8.94        6.03      1.56 o 
   0   4   5       26.92       20.07      1.51 o 
   1   4   5       33.30       32.23      1.51 o 
   3   4   5      148.22      155.69      2.88 o 
   5   4   5       70.32       66.28      2.56 o 
  10   4   5       18.30       17.99      2.80 o 
  -5   5   5        0.03        1.33      2.27 o 
  -1   5   5       10.36        7.35      2.26 o 
   0   5   5      125.23      142.86      3.42 o 
   1   5   5       90.81       85.58      2.94 o 
   2   5   5        7.88        6.10      2.09 o 
   6   5   5        0.00        1.17      2.17 o 
   8   5   5        2.08        1.22      2.73 o 
  -3   6   5        3.72        1.29      2.66 o 
   0   6   5        6.52        3.91      2.84 o 
   1   6   5       54.84       61.21      3.41 o 
   2   6   5       10.83        9.98      2.55 o 
   4   6   5        4.76        4.94      2.40 o 
   5   6   5       47.76       52.84      3.19 o 
   6   6   5        5.69        5.85      2.70 o 
   7   6   5       11.31       11.58      2.96 o 
   0   7   5       27.39       23.71      3.61 o 
   1   7   5       16.19       13.19      3.55 o 
  -1  -7   6       24.64       18.72      3.94 o 
  -8  -6   6        0.94        1.25      3.56 o 
  -7  -6   6        7.47        4.26      3.33 o 
  -6  -6   6        0.92        1.23      3.04 o 
  -5  -6   6       13.45       12.56      3.18 o 
  -3  -6   6       10.36        9.09      2.94 o 
  -2  -6   6        0.23        0.91      2.62 o 
  -1  -6   6       20.58       17.74      2.81 o 
   2  -6   6        0.61        1.24      2.37 o 
   4  -6   6        1.91        3.65      2.67 o 
   6  -6   6        0.11        0.40      2.71 o 
   7  -6   6        0.54        1.94      2.81 o 
 -10  -5   6        1.97        4.24      3.37 o 
  -9  -5   6        0.37        1.47      3.25 o 
  -8  -5   6        1.06        1.90      3.00 o 
  -7  -5   6        7.52       10.13      3.12 o 
  -5  -5   6       17.81       20.98      2.90 o 
  -3  -5   6       23.87       21.30      2.66 o 
  -2  -5   6       24.63       21.79      2.61 o 
  -1  -5   6        1.89        0.53      2.21 o 
   2  -5   6       20.54       18.95      2.31 o 
   4  -5   6        5.71        5.89      2.28 o 
   5  -5   6        3.67        3.06      2.33 o 
   6  -5   6        2.29        1.17      2.44 o 
   8  -5   6        9.36        6.37      2.89 o 
   9  -5   6       13.19        9.73      3.06 o 
  10  -5   6        6.46        5.56      3.16 o 
 -11  -4   6        4.99        5.92      3.00 o 
 -10  -4   6        3.55        3.33      2.73 o 
  -9  -4   6       44.22       47.71      3.40 o 
  -7  -4   6       99.58      101.23      3.41 o 
  -6  -4   6        1.83        2.36      2.19 o 
  -4  -4   6       82.09       83.85      2.44 o 
  -2  -4   6       35.10       37.75      2.19 o 
  -1  -4   6       72.46       76.77      2.30 o 
   3  -4   6      155.26      165.52      3.14 o 
   7  -4   6       51.60       49.77      2.82 o 
   9  -4   6        1.32       -0.25      2.42 o 
  10  -4   6        2.85        2.79      2.67 o 
 -13  -3   6        3.27        3.18      2.95 o 
 -12  -3   6       13.44       13.27      3.02 o 
 -11  -3   6       19.44       18.30      2.89 o 
 -10  -3   6       36.31       39.39      3.05 o 
  -9  -3   6       24.89       23.21      2.74 o 
  -8  -3   6       87.11       88.94      3.35 o 
  -7  -3   6      160.32      181.39      3.93 o 
  -5  -3   6       84.27       78.50      2.23 o 
  -4  -3   6      118.94      115.33      2.47 o 
  -2  -3   6       14.29       14.40      1.56 o 
  -1  -3   6       90.23       78.91      2.19 o 
   2  -3   6      214.27      222.72      4.21 o 
   3  -3   6        1.78        3.17      1.40 o 
   4  -3   6       52.49       60.45      2.11 o 
   9  -3   6      152.80      147.34      3.82 o 
  10  -3   6       14.90       11.89      2.66 o 
  12  -3   6       23.77       27.72      3.32 o 
  13  -3   6       19.05       24.60      3.54 o 
 -14  -2   6        2.63        2.41      2.95 o 
 -13  -2   6        5.59        6.44      2.85 o 
 -12  -2   6       17.39       15.15      2.82 o 
 -11  -2   6        3.17        3.22      2.47 o 
 -10  -2   6       78.82       80.05      3.33 o 
  -9  -2   6      513.24      559.86      9.95 o 
  -6  -2   6       16.37       17.74      1.51 o 
  -5  -2   6       53.47       65.45      2.34 o 
  -2  -2   6       11.22       11.26      1.57 o 
   1  -2   6      164.43      202.71      2.92 o 
   5  -2   6       87.33       90.83      2.49 o 
   6  -2   6      156.27      154.08      3.23 o 
  10  -2   6       10.90        9.55      2.26 o 
  12  -2   6       21.04       19.37      2.85 o 
  13  -2   6       18.48       21.21      3.09 o 
 -15  -1   6        3.01        3.18      3.13 o 
 -14  -1   6        2.33        2.60      2.92 o 
 -12  -1   6        8.19        5.82      2.40 o 
 -11  -1   6       35.97       39.32      2.90 o 
  -9  -1   6      141.20      142.93      3.72 o 
  -7  -1   6       58.27       80.83      2.81 o 
  -6  -1   6      226.55      231.78      3.31 o 
  -5  -1   6      527.82      566.53      5.46 o 
  -4  -1   6      572.68      534.84      8.47 o 
  -1  -1   6      250.22      231.69      5.34 o 
   1  -1   6      395.00      439.53      4.61 o 
   2  -1   6     1382.69     1542.98      8.26 o 
   6  -1   6       52.52       65.42      2.40 o 
  13  -1   6        2.27        4.22      2.82 o 
 -15   0   6        0.09        0.88      2.93 o 
 -14   0   6       11.07       11.28      2.76 o 
 -13   0   6        5.99        4.65      2.52 o 
 -12   0   6       10.56        9.50      2.49 o 
 -11   0   6      101.75       87.36      3.28 o 
 -10   0   6       25.42       28.08      2.65 o 
  -9   0   6      149.91      143.84      3.61 o 
  -8   0   6       12.33       22.81      2.31 o 
  -7   0   6       11.94       12.43      1.98 o 
  -6   0   6        2.44        7.83      1.81 o 
  -5   0   6      211.91      211.88      5.71 o 
  -4   0   6     2389.34     2527.00     82.29 o 
  -3   0   6     3005.23     3368.85     80.43 o 
  -2   0   6        0.66        0.62      2.63 o 
  -1   0   6        9.92        7.94      1.11 o 
   0   0   6      152.24      148.54      4.01 o 
   1   0   6      368.61      358.65      4.90 o 
   2   0   6     1586.06     1818.26     43.88 o 
   4   0   6      445.15      496.52      4.58 o 
   5   0   6       10.88       10.83      1.55 o 
   6   0   6        2.09        3.44      1.58 o 
   7   0   6       59.24       63.90      2.53 o 
   8   0   6      198.51      185.50      3.87 o 
   9   0   6      311.83      331.01      5.73 o 
  10   0   6      106.21      113.63      3.71 o 
  11   0   6       59.03       57.30      3.32 o 
  12   0   6       15.25       16.15      2.89 o 
  13   0   6       10.77        7.65      2.92 o 
  14   0   6        4.73        7.03      3.11 o 
 -13   1   6        6.59        5.79      2.59 o 
 -10   1   6      158.27      167.60      4.03 o 
  -8   1   6      446.02      444.98      8.64 o 
  -3   1   6      121.69      133.60      2.37 o 
  -2   1   6      190.26      206.04      5.02 o 
   0   1   6      463.63      469.90      8.33 o 
   3   1   6     1318.73     1470.52     12.73 o 
   4   1   6      299.74      380.86      6.79 o 
   5   1   6       45.06       43.06      1.37 o 
   7   1   6      456.80      482.99      5.43 o 
   8   1   6      245.49      256.69      4.38 o 
   9   1   6      525.21      528.78      6.21 o 
  10   1   6       61.95       66.71      3.20 o 
  11   1   6       43.46       41.14      2.98 o 
  12   1   6        4.02        3.08      2.60 o 
  14   1   6       13.41       10.55      3.21 o 
  -8   2   6      110.75      103.32      3.33 o 
  -7   2   6      102.32       90.84      2.99 o 
  -4   2   6      127.67      170.42      3.03 o 
  -3   2   6        0.96        0.89      1.45 o 
  -1   2   6      128.59      115.66      2.00 o 
   0   2   6        2.79        0.28      0.99 o 
   2   2   6      129.27      101.59      2.20 o 
   3   2   6      162.64      152.99      2.71 o 
   4   2   6      209.15      191.65      2.64 o 
   7   2   6      130.81      129.88      3.28 o 
   8   2   6      317.34      304.32      4.65 o 
   9   2   6       41.95       34.04      2.53 o 
  11   2   6       23.29       21.03      2.67 o 
  -6   3   6      110.56      120.85      3.27 o 
  -3   3   6      347.18      343.59      7.50 o 
   0   3   6       64.71       69.40      2.04 o 
   1   3   6      172.89      183.56      3.04 o 
   5   3   6       14.68       15.45      1.77 o 
   6   3   6       76.74       89.29      2.73 o 
   7   3   6       52.33       50.46      2.51 o 
   8   3   6       47.28       46.98      2.54 o 
  11   3   6        2.37        1.96      2.60 o 
 -12   4   6       17.77       15.08      3.18 o 
  -8   4   6      106.55      113.91      3.69 o 
  -5   4   6      111.24      111.63      3.30 o 
  -3   4   6       31.96       33.22      1.96 o 
   0   4   6       35.95       30.90      1.78 o 
   1   4   6       47.63       50.19      2.01 o 
   2   4   6       29.02       28.68      1.93 o 
   4   4   6      120.09      123.47      3.10 o 
   5   4   6       10.94        9.72      2.35 o 
   6   4   6       35.46       37.41      2.60 o 
   8   4   6       31.49       27.85      2.73 o 
  11   4   6       19.61       23.72      3.20 o 
  -6   5   6       27.66       26.62      3.15 o 
  -4   5   6       44.66       44.29      3.13 o 
   0   5   6       56.25       63.89      2.82 o 
   1   5   6       25.19       32.49      2.36 o 
   3   5   6       19.08       16.91      2.33 o 
   7   5   6        9.11        8.87      2.75 o 
  -4   6   6       21.26       17.10      3.15 o 
   0   6   6       19.66       19.57      2.98 o 
   1   6   6       15.02       12.05      2.79 o 
   3   6   6        0.63       -0.70      2.54 o 
   5   6   6        8.54        8.70      2.67 o 
   0   7   6        7.78        5.45      4.08 o 
  -7  -6   7        9.44       10.74      3.65 o 
  -6  -6   7        5.00        5.14      3.28 o 
  -5  -6   7       34.29       41.45      3.64 o 
  -4  -6   7        4.90        4.41      2.96 o 
  -3  -6   7       28.26       27.37      3.32 o 
  -1  -6   7       64.04       67.19      3.73 o 
   4  -6   7       10.04       10.28      2.79 o 
 -10  -5   7        4.65        6.38      3.43 o 
  -9  -5   7        6.78        6.46      3.27 o 
  -8  -5   7        7.20        8.53      3.22 o 
  -7  -5   7       18.74       20.24      3.25 o 
  -6  -5   7       61.11       57.12      3.61 o 
  -2  -5   7       23.96       21.19      2.74 o 
   4  -5   7        7.83        6.32      2.45 o 
   5  -5   7       72.35       71.45      3.42 o 
   7  -5   7       43.21       49.47      3.45 o 
   9  -5   7       13.42       13.75      3.26 o 
 -12  -4   7        1.11        2.35      3.31 o 
 -11  -4   7        0.23        2.94      3.11 o 
 -10  -4   7        4.45        6.25      2.90 o 
  -9  -4   7        3.27        4.74      2.62 o 
  -8  -4   7       16.67       14.67      2.77 o 
  -7  -4   7       10.08       13.01      2.65 o 
  -6  -4   7       17.25       15.03      2.50 o 
  -5  -4   7      114.88      114.24      3.21 o 
  -4  -4   7        6.95        5.70      2.05 o 
  -3  -4   7       19.78       22.16      2.26 o 
  -2  -4   7       55.20       54.33      2.45 o 
  -1  -4   7       21.01       22.18      1.97 o 
   1  -4   7      213.56      201.90      3.42 o 
   2  -4   7       36.33       33.17      2.42 o 
   3  -4   7       21.52       21.10      2.30 o 
   7  -4   7      128.82      123.69      3.70 o 
   8  -4   7       19.27       20.98      2.74 o 
  11  -4   7        2.10        0.72      2.98 o 
 -13  -3   7       19.21       18.66      3.26 o 
 -12  -3   7       21.55       22.41      3.13 o 
 -10  -3   7       68.41       83.83      3.82 o 
  -9  -3   7       46.80       51.42      3.15 o 
  -7  -3   7       60.20       54.49      2.97 o 
  -6  -3   7      139.01      135.21      3.58 o 
  -5  -3   7      250.42      281.62      4.39 o 
  -4  -3   7       40.46       33.90      2.28 o 
  -3  -3   7       39.58       46.85      2.34 o 
  -2  -3   7       38.80       42.78      1.97 o 
  -1  -3   7       54.42       54.68      1.94 o 
   1  -3   7       73.25       71.84      2.43 o 
   3  -3   7       33.49       26.92      1.77 o 
   4  -3   7        3.02        1.79      1.90 o 
   8  -3   7       75.79       68.47      2.92 o 
  10  -3   7        6.52        4.99      2.62 o 
  11  -3   7        3.40        1.06      2.70 o 
  12  -3   7        5.68        6.17      3.11 o 
 -14  -2   7        6.64        6.47      3.21 o 
 -13  -2   7        4.33        6.26      2.88 o 
 -12  -2   7        8.48       11.61      2.83 o 
 -11  -2   7       52.46       52.05      3.92 o 
  -9  -2   7      175.01      173.31      4.22 o 
  -8  -2   7       38.22       43.53      2.87 o 
  -7  -2   7      118.21      112.21      3.27 o 
  -4  -2   7      296.79      292.36      4.10 o 
  -3  -2   7       40.62       44.30      2.13 o 
  -2  -2   7       74.60       66.69      2.23 o 
  -1  -2   7      109.35       95.77      2.07 o 
   1  -2   7       10.88        9.72      1.47 o 
   2  -2   7      113.75      123.75      3.12 o 
   3  -2   7       53.21       59.25      2.09 o 
   5  -2   7       27.51       27.34      1.61 o 
   9  -2   7       45.55       45.51      2.84 o 
  10  -2   7       23.72       20.28      2.53 o 
  12  -2   7        0.51        0.98      2.63 o 
 -14  -1   7        2.15        2.21      2.97 o 
 -13  -1   7        9.10       10.42      2.73 o 
 -10  -1   7      298.35      314.67      5.33 o 
  -8  -1   7      116.15      142.51      3.66 o 
  -6  -1   7      251.69      254.32      5.49 o 
  -5  -1   7      482.81      544.78      6.85 o 
  -3  -1   7       34.32       44.39      1.57 o 
  -2  -1   7      308.21      329.50      8.77 o 
  -1  -1   7      174.79      138.33      2.15 o 
   1  -1   7      104.42      114.11      2.48 o 
   3  -1   7       64.94       58.62      2.19 o 
   4  -1   7       57.13       59.90      2.16 o 
   8  -1   7      112.69      106.23      3.43 o 
   9  -1   7       19.78       14.83      2.51 o 
  10  -1   7       53.55       51.71      3.08 o 
  12  -1   7        4.39        4.20      2.73 o 
  14  -1   7        1.86        1.90      3.24 o 
 -15   0   7        0.12       -0.10      2.65 o 
 -14   0   7        0.41        2.37      2.73 o 
 -13   0   7        6.18        5.73      2.67 o 
 -12   0   7        6.59        6.09      2.56 o 
 -11   0   7      184.00      206.63      4.83 o 
 -10   0   7      292.17      293.20      6.23 o 
  -9   0   7      126.25      140.77      3.83 o 
  -8   0   7        7.42       11.55      2.26 o 
  -7   0   7      196.02      218.92      3.98 o 
  -6   0   7      441.46      488.03     10.06 o 
  -5   0   7      860.51      968.77     14.67 o 
  -4   0   7      243.60      254.04      8.16 o 
  -3   0   7     1530.73     1438.97      5.31 o 
  -2   0   7       43.15       35.06      1.43 o 
  -1   0   7      125.51      121.99      5.35 o 
   0   0   7        5.66        3.35      1.55 o 
   1   0   7       12.08       10.49      1.63 o 
   2   0   7      390.44      458.01     10.32 o 
   3   0   7      108.13      111.47      2.53 o 
   4   0   7       24.76       23.36      1.73 o 
   5   0   7      478.43      492.01      5.01 o 
   6   0   7       92.34       91.46      2.75 o 
   7   0   7        3.21        1.53      2.06 o 
   8   0   7      436.96      461.21      5.80 o 
   9   0   7       41.59       39.13      2.90 o 
  10   0   7        2.78        2.89      2.35 o 
  11   0   7       30.84       32.84      2.90 o 
  12   0   7       14.23       11.90      2.88 o 
  13   0   7        3.68        7.30      2.98 o 
  14   0   7        0.34        0.58      3.25 o 
 -12   1   7      102.94      100.21      3.89 o 
 -11   1   7        6.87        9.84      2.57 o 
  -9   1   7      188.51      179.09      4.10 o 
  -7   1   7        7.06        4.48      2.07 o 
  -4   1   7      751.11      832.56     17.76 o 
   0   1   7      452.31      526.70      8.49 o 
   2   1   7      200.61      215.41      3.13 o 
   5   1   7       22.15       22.26      1.67 o 
   6   1   7       52.71       55.86      1.86 o 
   7   1   7      379.85      389.26      5.18 o 
  11   1   7        6.50        4.36      2.54 o 
  13   1   7        6.05        6.61      3.04 o 
 -10   2   7       74.68       75.47      3.32 o 
  -6   2   7      140.79      133.78      3.30 o 
  -5   2   7       12.00       11.74      1.08 o 
   0   2   7      442.37      413.44      4.01 o 
   4   2   7       73.57       77.43      2.39 o 
   6   2   7       77.24       89.53      2.89 o 
   7   2   7       25.62       27.52      2.44 o 
   8   2   7      118.45      107.78      3.45 o 
  11   2   7        1.14        0.99      2.40 o 
  13   2   7       30.75       32.19      3.49 o 
 -11   3   7       12.64       10.91      2.87 o 
  -8   3   7       73.90       72.33      3.27 o 
   0   3   7      178.05      172.01      3.01 o 
   2   3   7      172.23      167.31      2.79 o 
   5   3   7        2.31        1.85      1.76 o 
   6   3   7      138.84      141.60      3.35 o 
   7   3   7      124.97      120.97      3.37 o 
   9   3   7        2.11        1.26      2.30 o 
   0   4   7        1.69        1.66      1.69 o 
   4   4   7      130.82      143.40      3.49 o 
   5   4   7       13.65       14.31      2.37 o 
   6   4   7      140.58      148.70      3.85 o 
   9   4   7        7.05       10.83      2.76 o 
  10   4   7        0.11        0.52      2.73 o 
  -5   5   7        4.00        5.59      2.66 o 
  -4   5   7       21.19       25.09      3.02 o 
  -3   5   7        4.30        5.34      2.46 o 
  -1   5   7       57.69       56.04      3.01 o 
   0   5   7        6.04        5.11      2.23 o 
   1   5   7       69.19       80.33      2.92 o 
   2   5   7       12.19       11.33      2.25 o 
   3   5   7        0.14        0.02      2.12 o 
   6   5   7       49.81       51.58      3.33 o 
   8   5   7        2.69        4.43      3.03 o 
  -2   6   7       35.73       33.86      3.06 o 
   0   6   7       16.73       14.15      2.91 o 
   1   6   7       14.71       13.88      3.03 o 
   2   6   7       19.27       15.26      2.92 o 
   3   6   7        0.68        0.17      2.64 o 
   5   6   7        9.35        8.00      2.82 o 
   6   6   7        0.74        2.03      2.85 o 
  -6  -6   8        7.96        8.13      3.44 o 
  -5  -6   8       21.87       26.65      3.57 o 
  -4  -6   8        7.41        9.53      3.04 o 
  -3  -6   8       22.35       25.53      3.23 o 
  -2  -6   8       45.07       45.70      3.45 o 
   2  -6   8        3.21        3.56      3.07 o 
  -9  -5   8        0.07        3.57      3.41 o 
  -8  -5   8        3.88        6.72      3.28 o 
  -7  -5   8        3.27        6.55      3.23 o 
  -6  -5   8        9.32        9.03      3.08 o 
  -5  -5   8        8.95       10.30      2.80 o 
  -4  -5   8       29.26       33.17      3.16 o 
  -3  -5   8       57.84       57.88      3.35 o 
  -2  -5   8       79.42       85.40      3.51 o 
  -1  -5   8       35.55       36.48      2.89 o 
   4  -5   8       17.52       13.24      2.68 o 
   5  -5   8       41.48       38.62      3.15 o 
   6  -5   8       14.49       13.01      2.85 o 
 -11  -4   8        1.25        1.33      3.09 o 
 -10  -4   8       11.59        9.94      3.03 o 
  -8  -4   8       12.19       10.77      2.82 o 
  -7  -4   8       32.33       28.32      2.88 o 
  -6  -4   8       12.69       14.62      2.43 o 
  -2  -4   8       67.62       64.69      2.94 o 
  -1  -4   8      120.90      120.95      3.24 o 
   1  -4   8        0.95        1.41      1.91 o 
   2  -4   8       39.70       33.89      2.55 o 
   3  -4   8       84.08       83.71      3.05 o 
   4  -4   8      113.22      124.96      3.54 o 
   5  -4   8      116.28      129.65      3.74 o 
   7  -4   8        6.63        3.16      2.55 o 
   9  -4   8       13.77       11.32      2.85 o 
 -13  -3   8        7.73        4.97      3.17 o 
 -12  -3   8        4.74        5.62      2.96 o 
 -10  -3   8        0.91        0.83      2.60 o 
  -8  -3   8       22.62       25.95      2.89 o 
  -6  -3   8      123.66      131.14      3.56 o 
  -5  -3   8       46.09       39.91      2.70 o 
  -3  -3   8      159.93      168.23      3.58 o 
   2  -3   8        9.34        8.70      1.64 o 
   3  -3   8        6.34        7.84      1.70 o 
   4  -3   8        4.07        1.88      1.76 o 
   6  -3   8      107.70       95.24      3.15 o 
   8  -3   8        4.27        1.59      2.45 o 
  10  -3   8       18.80       20.46      2.88 o 
  11  -3   8        9.66       10.59      3.05 o 
  12  -3   8        6.99        7.26      3.20 o 
 -14  -2   8        7.31        4.62      3.25 o 
 -13  -2   8        1.68        0.58      2.96 o 
 -12  -2   8       33.90       34.71      3.32 o 
 -11  -2   8       50.24       60.04      3.39 o 
 -10  -2   8       20.43       18.19      2.74 o 
  -9  -2   8       63.11       57.57      3.14 o 
  -8  -2   8      146.41      151.57      4.03 o 
  -3  -2   8        5.40        5.13      1.75 o 
   1  -2   8       16.69       11.66      1.64 o 
   3  -2   8      117.83      110.54      2.72 o 
   4  -2   8      106.02      104.88      2.93 o 
   7  -2   8      109.65      112.36      3.46 o 
  10  -2   8        0.59        0.81      2.28 o 
  13  -2   8       10.33        8.77      3.31 o 
 -14  -1   8        0.86        0.87      3.05 o 
 -13  -1   8       28.57       30.76      3.33 o 
 -12  -1   8       41.88       45.54      3.35 o 
 -10  -1   8       19.57       22.36      2.76 o 
  -9  -1   8        2.79        3.68      2.46 o 
  -7  -1   8       82.40       85.28      3.08 o 
  -6  -1   8       62.91       52.66      2.06 o 
  -5  -1   8      187.30      228.16      4.87 o 
  -4  -1   8      121.08      113.31      2.45 o 
  -2  -1   8       27.56       22.00      1.39 o 
   1  -1   8       37.75       29.55      1.83 o 
   3  -1   8       27.17       24.13      1.88 o 
   4  -1   8      116.71      134.84      3.11 o 
  10  -1   8       19.14       18.04      2.66 o 
 -14   0   8        5.24        5.38      2.95 o 
 -13   0   8        9.70        4.67      2.73 o 
 -12   0   8        9.23        9.85      2.82 o 
 -11   0   8      102.51      118.47      4.01 o 
 -10   0   8      183.22      201.75      4.62 o 
  -9   0   8       25.60       26.43      2.68 o 
  -8   0   8       11.00        9.40      2.41 o 
  -7   0   8        8.61        8.79      2.13 o 
  -6   0   8      471.42      444.18      7.44 o 
  -5   0   8      310.96      349.48      3.96 o 
  -4   0   8       62.49       69.46      2.12 o 
  -3   0   8      166.19      163.88      3.28 o 
  -2   0   8      339.50      349.98     12.85 o 
  -1   0   8      248.18      215.98     12.14 o 
   0   0   8      244.74      276.86      3.63 o 
   1   0   8      254.75      248.94      4.25 o 
   2   0   8       15.09       20.11      1.84 o 
   3   0   8       90.11       76.73      2.44 o 
   4   0   8       21.16       19.80      1.89 o 
   5   0   8       46.62       47.23      2.31 o 
   6   0   8      320.47      342.27      4.84 o 
   7   0   8      168.78      161.94      3.83 o 
   8   0   8      180.14      201.43      4.38 o 
   9   0   8        0.65       -0.06      2.27 o 
  10   0   8        1.11        1.88      2.39 o 
  11   0   8        4.29        3.70      2.60 o 
  12   0   8        1.25        1.71      2.74 o 
  13   0   8        0.01        0.19      3.16 o 
 -11   1   8      158.59      152.81      4.38 o 
  -8   1   8       41.70       38.32      2.74 o 
  -3   1   8      120.01      118.87      2.31 o 
  -1   1   8       34.54       27.49      1.13 o 
   0   1   8       15.62       14.31      1.63 o 
   2   1   8      121.07      114.19      2.66 o 
   5   1   8       63.45       61.91      2.61 o 
   6   1   8       53.67       47.44      2.66 o 
   7   1   8       92.58       85.56      3.21 o 
   8   1   8       67.76       68.61      3.16 o 
   9   1   8        6.94        7.68      2.40 o 
  11   1   8        6.54        5.31      2.64 o 
  12   1   8        5.75        3.49      2.81 o 
  13   1   8        5.80        5.92      3.18 o 
  -7   2   8       63.12       57.83      2.96 o 
  -6   2   8      265.14      261.61      4.22 o 
  -5   2   8      125.46      141.22      3.33 o 
  -4   2   8       81.41       79.56      2.67 o 
  -2   2   8       37.20       42.47      2.09 o 
  -1   2   8       52.63       50.02      2.22 o 
   0   2   8      167.44      147.45      2.77 o 
   2   2   8       17.59       28.41      1.90 o 
   5   2   8       74.72       80.40      2.79 o 
   6   2   8        0.97        1.09      2.03 o 
   8   2   8       63.97       59.95      3.00 o 
   9   2   8        8.50        5.88      2.35 o 
  11   2   8        5.10        5.51      2.66 o 
  12   2   8        1.61        2.88      2.89 o 
 -11   3   8        0.95        2.94      2.83 o 
  -9   3   8        3.26        3.69      2.64 o 
  -7   3   8      171.91      173.63      4.31 o 
  -4   3   8       18.86       19.34      2.18 o 
  -2   3   8       29.60       26.82      2.31 o 
  -1   3   8       27.94       23.13      1.62 o 
   0   3   8       75.85       72.42      2.54 o 
   1   3   8       78.56       66.95      2.16 o 
   5   3   8       57.36       56.05      2.64 o 
   7   3   8       51.53       50.60      2.80 o 
   9   3   8       78.05       68.41      3.32 o 
  -9   4   8        4.55        4.74      2.82 o 
  -5   4   8       27.73       23.07      2.37 o 
  -4   4   8        1.28        1.07      2.03 o 
  -3   4   8       10.33       10.85      2.17 o 
   0   4   8      115.73      120.17      3.19 o 
   6   4   8        4.08        1.20      2.35 o 
   8   4   8        8.19        5.40      2.61 o 
  10   4   8        2.59        3.15      2.90 o 
   0   5   8       74.57       73.93      3.01 o 
   1   5   8       65.23       63.87      2.93 o 
   2   5   8        1.68        2.24      2.21 o 
   3   5   8       50.19       54.93      3.10 o 
   7   5   8        0.95        0.97      2.80 o 
   8   5   8       26.77       31.85      3.49 o 
  -1   6   8        0.93        0.43      2.84 o 
   0   6   8        6.49        6.63      3.07 o 
   1   6   8        2.23        1.66      2.78 o 
   3   6   8        0.28        0.62      2.93 o 
   4   6   8        6.71        6.84      2.88 o 
   5   6   8        0.53        0.22      2.77 o 
  -5  -6   9        0.92        1.44      3.19 o 
  -3  -6   9        7.53        6.06      3.15 o 
  -2  -6   9       41.88       48.68      3.92 o 
  -1  -6   9       15.15       12.73      3.16 o 
   2  -6   9        4.68        6.50      3.05 o 
   3  -6   9       11.95       12.03      3.11 o 
  -9  -5   9       17.96       21.62      3.86 o 
  -8  -5   9        0.53        5.40      5.50 o 
  -7  -5   9        5.23        9.08      3.35 o 
  -6  -5   9       23.27       25.04      3.34 o 
  -4  -5   9       36.23       35.54      3.21 o 
  -3  -5   9       53.40       57.80      3.57 o 
  -2  -5   9       26.98       24.79      3.03 o 
  -1  -5   9       39.94       37.10      3.02 o 
   1  -5   9       10.68        9.95      2.46 o 
   3  -5   9        4.73        3.02      2.58 o 
   4  -5   9       31.03       29.49      3.05 o 
   7  -5   9        7.76        9.71      3.00 o 
   8  -5   9        5.04        3.85      3.26 o 
 -11  -4   9        1.11        3.37      3.24 o 
 -10  -4   9        0.69        2.36      3.04 o 
  -9  -4   9       19.99       18.89      3.25 o 
  -7  -4   9       17.55       18.07      2.81 o 
  -6  -4   9        0.37        0.76      2.46 o 
  -4  -4   9       37.91       41.59      2.75 o 
  -2  -4   9      105.03      120.21      3.67 o 
  -1  -4   9      110.28      119.33      3.51 o 
   1  -4   9       10.79        8.99      2.19 o 
   3  -4   9       43.00       39.81      2.67 o 
   6  -4   9       30.03       32.04      2.94 o 
 -10  -3   9        1.17        2.36      2.80 o 
  -8  -3   9       63.16       57.79      3.27 o 
  -7  -3   9      105.06      107.45      3.65 o 
  -3  -3   9       69.04       64.99      2.87 o 
  -2  -3   9       99.51       91.05      3.05 o 
   4  -3   9       11.04        6.18      2.06 o 
   5  -3   9        9.88       10.94      2.12 o 
   8  -3   9        4.00        3.58      2.53 o 
   9  -3   9        5.99        5.71      2.62 o 
 -10  -2   9       48.00       47.35      3.29 o 
  -8  -2   9       69.63       75.57      3.44 o 
  -3  -2   9      169.65      182.23      3.70 o 
   1  -2   9       43.83       39.09      2.16 o 
   2  -2   9       19.75       19.27      1.99 o 
   3  -2   9      165.02      157.64      3.35 o 
  10  -2   9        0.64        1.98      2.46 o 
  11  -2   9        6.34        4.32      2.75 o 
  12  -2   9        0.82        0.66      2.93 o 
 -14  -1   9        3.64        5.32      3.22 o 
 -13  -1   9       19.80       15.53      3.20 o 
 -11  -1   9       10.82        8.93      2.71 o 
  -9  -1   9       18.54       16.35      2.63 o 
  -7  -1   9       40.18       44.18      2.82 o 
  -6  -1   9       15.79       15.01      1.43 o 
  -4  -1   9       13.69       12.70      1.59 o 
  -3  -1   9       26.65       29.04      1.74 o 
  -2  -1   9      284.27      267.20      4.75 o 
  -1  -1   9        2.41        3.61      1.06 o 
   3  -1   9       35.85       34.62      2.24 o 
   4  -1   9       21.92       17.79      2.16 o 
   6  -1   9      348.24      365.05      5.26 o 
   9  -1   9       22.33       19.59      2.68 o 
  11  -1   9       16.05       18.09      3.00 o 
  12  -1   9        0.45        0.48      2.90 o 
 -14   0   9        8.34        4.64      3.10 o 
 -13   0   9        0.04        1.20      2.86 o 
 -12   0   9       31.97       19.56      2.94 o 
 -11   0   9       18.05       16.44      2.68 o 
 -10   0   9        1.87        2.63      2.23 o 
  -9   0   9        5.20        4.98      2.58 o 
  -8   0   9        7.20        3.32      2.15 o 
  -7   0   9       48.86       51.79      2.51 o 
  -6   0   9        2.43        2.59      2.05 o 
  -5   0   9       47.76       51.61      2.33 o 
  -4   0   9      190.56      182.30      5.51 o 
  -3   0   9        0.00        0.07      1.26 o 
  -2   0   9      135.25       97.47      4.55 o 
  -1   0   9      185.69      203.17      7.95 o 
   0   0   9      109.31      117.96      2.96 o 
   1   0   9      113.47      105.63      2.75 o 
   2   0   9        1.72        3.84      1.76 o 
   3   0   9      161.53      172.78      5.00 o 
   4   0   9        9.45        7.10      1.97 o 
   5   0   9       23.31       24.03      2.31 o 
   6   0   9        4.97        6.08      2.33 o 
   7   0   9        1.42        1.65      2.22 o 
   8   0   9        7.19        6.75      2.34 o 
   9   0   9       43.94       43.90      2.96 o 
  10   0   9        0.07        0.63      2.44 o 
  11   0   9       14.55       14.50      2.92 o 
  12   0   9        6.73        5.49      2.90 o 
  13   0   9        3.99        1.93      3.27 o 
 -12   1   9       32.24       31.88      3.23 o 
 -10   1   9       26.28       20.53      2.70 o 
  -8   1   9       32.72       34.82      2.89 o 
  -5   1   9       77.32       68.63      2.18 o 
   0   1   9      172.55      182.53      3.18 o 
   1   1   9      237.45      229.46      5.61 o 
   2   1   9       21.26       22.73      2.01 o 
   5   1   9       86.39      114.20      3.30 o 
   7   1   9      113.89      127.00      3.69 o 
   8   1   9       23.05       15.70      2.52 o 
  10   1   9       44.49       49.01      3.23 o 
 -13   2   9        6.84        5.38      3.04 o 
 -12   2   9        1.71        0.56      2.80 o 
 -11   2   9       12.78       14.13      2.91 o 
  -9   2   9        5.31        4.54      2.60 o 
  -7   2   9       79.60       78.28      3.31 o 
  -6   2   9       81.32       76.88      2.87 o 
  -5   2   9       37.34       32.37      2.43 o 
  -4   2   9        0.75        0.49      1.88 o 
  -2   2   9       22.64       19.57      1.54 o 
  -1   2   9       77.45       65.71      2.58 o 
   0   2   9       23.72       28.53      2.01 o 
   4   2   9      237.30      280.29      4.29 o 
   5   2   9       85.43       78.36      2.98 o 
   6   2   9       36.80       33.13      2.60 o 
   7   2   9       97.28       99.01      3.42 o 
   8   2   9       13.73       15.31      2.55 o 
   9   2   9        0.94        0.03      2.50 o 
 -12   3   9       15.14       12.66      3.14 o 
 -11   3   9        3.31        2.99      2.97 o 
  -9   3   9       28.10       27.50      3.00 o 
  -6   3   9       92.83       97.92      3.21 o 
  -5   3   9        6.62        6.78      2.25 o 
  -4   3   9      110.77      113.14      3.33 o 
  -1   3   9       37.32       36.37      2.33 o 
   0   3   9        7.32        8.36      2.07 o 
   1   3   9        0.07        0.27      1.64 o 
   2   3   9       31.54       36.97      2.19 o 
   3   3   9       38.44       45.08      2.41 o 
   6   3   9      101.98       97.45      3.52 o 
   7   3   9       11.07        9.16      2.31 o 
  10   3   9        0.85        1.98      2.88 o 
  11   3   9        0.64        0.54      3.08 o 
  -8   4   9       23.49       20.20      3.09 o 
  -5   4   9       11.12       10.73      2.33 o 
  -3   4   9       97.77       98.71      3.26 o 
   0   4   9       61.38       58.08      2.74 o 
   2   4   9       25.74       23.91      2.36 o 
   4   4   9       80.31       73.24      3.20 o 
   5   4   9        5.15        3.11      2.37 o 
   7   4   9        4.41        2.59      2.63 o 
   8   4   9        1.76        2.08      2.82 o 
   9   4   9       22.63       29.60      3.23 o 
  10   4   9        9.61       11.66      3.23 o 
  -5   5   9        2.74        2.88      2.83 o 
   0   5   9        1.97        3.49      2.50 o 
   2   5   9       12.87       12.18      2.49 o 
   5   5   9       26.05       27.95      3.08 o 
   6   5   9        5.15        6.82      2.98 o 
  -4   6   9       26.31       26.05      3.54 o 
   0   6   9        3.63        5.54      3.28 o 
   1   6   9        0.62        1.50      2.80 o 
   4   6   9        5.49        3.52      3.09 o 
  -3  -6  10       12.02       13.00      3.35 o 
  -2  -6  10       40.37       51.71      3.99 o 
  -1  -6  10       10.33       10.43      3.42 o 
   1  -6  10        2.26        0.53      3.21 o 
  -8  -5  10       11.52       10.59      4.08 o 
  -7  -5  10       17.71       18.25      3.64 o 
  -6  -5  10        1.92        4.14      2.99 o 
  -5  -5  10        2.16        3.54      2.98 o 
  -2  -5  10       22.14       18.01      2.97 o 
  -1  -5  10       30.73       26.57      2.96 o 
   2  -5  10       60.65       64.20      3.46 o 
   3  -5  10       30.06       33.35      3.14 o 
   4  -5  10        7.33        8.38      2.92 o 
  -8  -4  10       30.81       31.47      3.20 o 
  -7  -4  10       26.76       23.54      2.94 o 
  -4  -4  10       80.80       72.98      3.30 o 
  -2  -4  10       17.70       15.43      2.43 o 
  -1  -4  10       18.77       16.99      2.27 o 
   3  -4  10      116.72      109.73      3.60 o 
   4  -4  10       51.15       48.22      3.07 o 
   6  -4  10       64.84       70.86      3.54 o 
   8  -4  10        0.40        0.29      2.85 o 
 -12  -3  10        4.25        5.65      3.10 o 
 -11  -3  10        9.56       10.23      3.26 o 
 -10  -3  10       16.73       17.65      3.18 o 
  -9  -3  10       32.56       32.68      3.24 o 
  -8  -3  10       41.30       37.65      3.17 o 
  -7  -3  10        7.65        4.48      2.67 o 
  -6  -3  10       24.91       25.72      2.55 o 
   1  -3  10      186.17      177.98      3.42 o 
   3  -3  10      133.81      123.70      3.27 o 
   5  -3  10       14.67       17.86      2.63 o 
   7  -3  10        7.83       10.96      2.68 o 
 -13  -2  10       24.30       20.52      3.47 o 
 -12  -2  10        8.52        7.65      2.99 o 
 -11  -2  10        1.48        0.94      2.80 o 
 -10  -2  10        0.88        2.51      2.66 o 
  -6  -2  10        3.98        4.75      2.21 o 
  -2  -2  10       31.97       30.95      2.34 o 
   1  -2  10       88.59       92.43      2.90 o 
   2  -2  10       27.80       26.60      2.24 o 
   5  -2  10       97.03       85.32      3.15 o 
   6  -2  10       25.20       26.28      2.65 o 
   7  -2  10       68.55       55.81      3.05 o 
  11  -2  10        5.61        4.98      2.98 o 
 -12  -1  10        8.54        4.97      2.94 o 
 -11  -1  10        2.67        1.66      2.71 o 
 -10  -1  10        5.31        5.59      2.64 o 
  -9  -1  10        8.36        9.32      2.72 o 
  -8  -1  10       42.11       43.14      3.01 o 
  -7  -1  10        6.99       11.93      2.60 o 
  -6  -1  10        0.72        1.13      2.16 o 
  -5  -1  10       28.41       34.42      1.95 o 
   7  -1  10       33.13       41.78      2.88 o 
   8  -1  10        5.40        4.29      2.43 o 
   9  -1  10       14.10       13.42      2.73 o 
  10  -1  10        0.80        1.28      2.65 o 
  11  -1  10        8.13       11.21      3.02 o 
  12  -1  10       42.02       52.72      3.90 o 
 -13   0  10       33.47       34.33      3.75 o 
 -12   0  10        8.50        7.40      3.06 o 
 -11   0  10        0.46        1.96      2.63 o 
 -10   0  10        1.70        0.12      2.62 o 
  -9   0  10       26.79       18.81      2.78 o 
  -8   0  10        3.51        6.91      3.75 o 
  -7   0  10      142.27      152.93      3.48 o 
  -6   0  10       36.94       35.13      2.82 o 
  -5   0  10        5.83        4.65      1.82 o 
  -4   0  10        0.26        3.02      1.37 o 
  -3   0  10       25.75       28.33      1.97 o 
  -2   0  10        0.01        1.26      1.22 o 
  -1   0  10        0.62        0.94      1.26 o 
   0   0  10       28.36       31.96      2.28 o 
   1   0  10      114.22      115.14      3.06 o 
   2   0  10       41.65       41.98      2.42 o 
   3   0  10       16.16       17.50      2.21 o 
   4   0  10      176.62      185.95      3.91 o 
   5   0  10      361.89      412.73      5.56 o 
   6   0  10      528.82      552.05      6.52 o 
   7   0  10        3.57        3.60      2.24 o 
   8   0  10        9.09        5.24      2.36 o 
   9   0  10        0.21        0.25      2.37 o 
  10   0  10       27.52       27.76      2.97 o 
  11   0  10        6.29        8.90      2.92 o 
  12   0  10       17.01       19.30      3.43 o 
 -13   1  10        2.47        8.11      3.14 o 
  -4   1  10        8.29        6.85      1.58 o 
  -3   1  10       14.26       13.95      1.86 o 
  -2   1  10       80.99       69.27      2.76 o 
  -1   1  10       22.64       28.03      1.63 o 
   0   1  10       76.18       77.06      2.62 o 
   1   1  10      135.04      149.49      3.36 o 
   2   1  10       72.32       75.79      2.79 o 
   3   1  10       35.72       45.00      2.56 o 
   4   1  10        4.83        2.49      2.11 o 
   5   1  10       17.26       21.09      2.50 o 
   6   1  10       34.18       29.87      2.70 o 
  -9   2  10       15.93       16.34      2.84 o 
  -8   2  10       25.73       27.91      2.85 o 
  -7   2  10       44.61       46.81      3.13 o 
  -5   2  10      175.93      185.19      4.00 o 
  -4   2  10      112.48      116.79      3.30 o 
  -3   2  10      106.85      110.82      3.24 o 
  -1   2  10       22.47       26.97      2.31 o 
   0   2  10       49.89       44.63      2.25 o 
   3   2  10       54.14       56.59      2.71 o 
   4   2  10       47.60       53.34      2.74 o 
   8   2  10       25.66       27.26      2.79 o 
   9   2  10        1.99        3.24      2.62 o 
  10   2  10        3.44        4.20      2.75 o 
  -5   3  10        4.50        5.00      2.34 o 
  -4   3  10       91.23       89.33      3.27 o 
  -3   3  10      100.78      104.65      3.35 o 
  -2   3  10       32.22       35.75      2.58 o 
  -1   3  10       43.30       36.79      2.50 o 
   0   3  10       51.00       53.24      2.75 o 
   2   3  10      200.35      216.58      3.98 o 
   4   3  10       12.07       14.48      2.49 o 
   6   3  10       11.10        8.54      2.37 o 
   8   3  10        0.01        1.57      2.64 o 
   9   3  10        1.02        0.24      2.80 o 
  10   3  10        5.50        8.33      3.13 o 
 -10   4  10        5.76        7.11      3.27 o 
  -9   4  10        4.03        2.80      3.07 o 
  -6   4  10       31.33       32.30      3.03 o 
  -5   4  10       90.93       89.22      3.56 o 
  -3   4  10       28.23       27.64      2.67 o 
   0   4  10       26.51       24.76      2.36 o 
   1   4  10       53.28       57.61      2.80 o 
   2   4  10       34.85       34.48      2.76 o 
   5   4  10       40.72       40.10      3.06 o 
   7   4  10       18.23       18.53      3.05 o 
   9   4  10        6.00        5.86      3.06 o 
  -4   5  10       51.32       54.79      3.64 o 
  -3   5  10       75.81       86.09      3.91 o 
   0   5  10        4.65        4.96      2.56 o 
   1   5  10       13.82       12.14      2.68 o 
   5   5  10       38.24       40.99      3.48 o 
   6   5  10       13.76       15.97      3.16 o 
   7   5  10        2.37        3.08      3.03 o 
   0   6  10        5.29        7.35      3.11 o 
   2   6  10        0.63        1.90      3.12 o 
  -4  -5  11        2.19        5.20      3.07 o 
  -3  -5  11       35.09       37.55      3.46 o 
  -2  -5  11        0.64        0.01      3.16 o 
  -1  -5  11        3.49        2.38      3.00 o 
   1  -5  11       16.17       15.64      2.90 o 
   4  -5  11       18.55       19.50      3.24 o 
  -9  -4  11       17.96       17.43      3.37 o 
  -8  -4  11       54.84       59.13      3.65 o 
  -7  -4  11        9.71        9.42      2.83 o 
  -2  -4  11       42.24       40.38      2.85 o 
  -1  -4  11       10.80       10.66      2.40 o 
   1  -4  11       28.22       25.98      2.64 o 
   2  -4  11       36.67       37.30      2.93 o 
   3  -4  11        7.42        6.83      2.54 o 
   4  -4  11       18.47       20.69      2.82 o 
   5  -4  11       11.33        9.92      2.86 o 
 -11  -3  11        0.91        2.54      3.29 o 
  -9  -3  11        4.49        7.04      3.11 o 
  -7  -3  11        6.07        5.72      2.77 o 
  -6  -3  11       58.39       52.76      3.20 o 
  -4  -3  11       15.74       18.54      2.58 o 
  -3  -3  11        6.62        8.70      2.42 o 
  -1  -3  11       58.21       69.21      3.01 o 
   2  -3  11      132.44      121.30      3.67 o 
   3  -3  11        1.76        1.08      2.30 o 
   5  -3  11        4.56        7.89      2.54 o 
   6  -3  11        2.73        3.05      2.34 o 
   9  -3  11        4.35        4.77      2.99 o 
  10  -3  11        0.19        0.53      3.11 o 
 -11  -2  11       12.32       15.83      3.51 o 
 -10  -2  11        8.34        8.59      2.86 o 
  -8  -2  11       26.46       26.32      2.97 o 
  -6  -2  11       60.86       53.17      2.81 o 
  -3  -2  11       59.98       59.75      2.93 o 
  -1  -2  11       31.59       28.70      2.41 o 
   2  -2  11      191.13      167.14      3.76 o 
   3  -2  11        7.87        4.03      2.31 o 
   4  -2  11       19.18       18.37      2.47 o 
   5  -2  11       78.59       84.60      3.25 o 
   6  -2  11        0.38        0.38      2.32 o 
   7  -2  11        0.67        1.51      2.51 o 
 -12  -1  11       21.72       20.17      3.32 o 
 -10  -1  11        2.00        1.43      2.56 o 
  -9  -1  11        5.80        5.84      2.75 o 
  -8  -1  11       13.61       11.99      2.67 o 
  -6  -1  11        7.99        6.63      2.42 o 
  -5  -1  11      128.34      142.95      3.66 o 
  -4  -1  11       13.38       13.02      1.90 o 
   1  -1  11      391.44      391.42      5.05 o 
   2  -1  11      196.57      193.74      4.02 o 
   4  -1  11      108.13      116.58      3.56 o 
   5  -1  11      187.26      171.90      4.20 o 
   8  -1  11       14.84       17.84      2.77 o 
   9  -1  11        0.64       -0.06      2.68 o 
  10  -1  11       25.97       29.91      3.31 o 
  11  -1  11        6.42       11.56      3.24 o 
 -13   0  11        3.30        2.82      3.27 o 
 -12   0  11        1.52        2.44      3.04 o 
 -11   0  11       19.70       22.17      3.04 o 
 -10   0  11        4.40        5.06      2.64 o 
  -9   0  11        8.47        5.93      2.71 o 
  -8   0  11       18.85       19.61      3.85 o 
  -7   0  11        5.91        5.42      2.15 o 
  -6   0  11       27.45       31.93      2.44 o 
  -5   0  11       11.79        9.06      2.05 o 
  -4   0  11        2.97        3.92      1.50 o 
  -3   0  11        0.09        0.46      1.42 o 
  -2   0  11       15.10       19.13      1.84 o 
  -1   0  11       24.11       24.43      2.00 o 
   0   0  11      641.06      674.65      7.23 o 
   1   0  11      111.91      119.74      3.40 o 
   2   0  11      163.88      157.80      3.77 o 
   3   0  11        0.50       -0.05      2.27 o 
   4   0  11      326.30      317.13      5.10 o 
   5   0  11      138.66      147.01      4.71 o 
   6   0  11      243.87      188.53      4.37 o 
   7   0  11        6.84        5.31      2.42 o 
   8   0  11        5.07        4.53      2.53 o 
   9   0  11        1.17        0.83      2.77 o 
  10   0  11       11.61       12.17      3.03 o 
  11   0  11       92.33      111.61      4.53 o 
 -13   1  11        2.09        2.32      3.32 o 
 -11   1  11        2.03        0.64      2.67 o 
  -7   1  11        5.72        9.33      2.54 o 
  -3   1  11       18.39       16.16      2.07 o 
  -2   1  11       14.47       13.01      1.52 o 
  -1   1  11       89.92       89.03      2.46 o 
   0   1  11      145.89      173.58      3.62 o 
   3   1  11       33.24       31.20      2.64 o 
   6   1  11       39.00       39.84      2.96 o 
   7   1  11       47.60       36.79      2.90 o 
 -12   2  11        7.24        6.47      3.00 o 
  -9   2  11        9.82        9.41      2.85 o 
  -7   2  11       12.14       13.57      2.75 o 
  -5   2  11       93.04       76.68      3.12 o 
  -4   2  11       15.73       12.76      2.38 o 
  -2   2  11        5.19        3.15      2.17 o 
   0   2  11      355.99      357.19      8.17 o 
   1   2  11      165.14      166.57      3.75 o 
   8   2  11        2.25        3.45      2.58 o 
   9   2  11        4.73        2.68      2.73 o 
  10   2  11        3.27        4.40      2.92 o 
  11   2  11        1.99        2.05      3.16 o 
 -10   3  11       11.64        8.89      3.20 o 
  -8   3  11        7.51        9.04      2.89 o 
  -5   3  11      182.56      181.79      4.18 o 
  -2   3  11       10.55        7.98      2.32 o 
   0   3  11       16.00       15.03      2.43 o 
   1   3  11      159.19      166.55      4.00 o 
   4   3  11        5.00        3.00      2.42 o 
   7   3  11        0.51        1.27      2.71 o 
   8   3  11       17.49       19.79      3.08 o 
  -6   4  11        0.73        1.00      2.50 o 
  -5   4  11       31.73       28.91      2.95 o 
  -4   4  11      108.62      113.97      3.77 o 
  -3   4  11       20.13       23.08      2.76 o 
   0   4  11       30.41       26.25      2.63 o 
   6   4  11       17.14       19.86      3.07 o 
   7   4  11       25.48       31.32      3.36 o 
   8   4  11        5.04        6.82      3.15 o 
  -7   5  11       18.76       18.69      3.43 o 
  -6   5  11       22.43       23.17      3.54 o 
  -5   5  11        8.14        9.24      3.28 o 
   0   5  11       16.09       18.13      3.07 o 
   2   5  11       13.99       12.90      3.05 o 
   3   5  11       29.35       29.67      3.26 o 
   5   5  11       37.08       37.05      3.64 o 
  -5  -5  12       14.27       15.38      3.09 o 
  -4  -5  12        2.75        3.02      2.86 o 
  -3  -5  12        9.96        7.84      3.03 o 
  -1  -5  12       12.54        9.92      3.16 o 
   2  -5  12        6.13        6.62      2.95 o 
   3  -5  12       22.24       24.77      3.25 o 
   4  -5  12        8.04        9.18      3.10 o 
  -6  -4  12       28.47       26.46      3.09 o 
  -5  -4  12        7.27       10.10      2.72 o 
  -2  -4  12       22.26       24.78      2.84 o 
  -1  -4  12        6.81        4.37      2.44 o 
   3  -4  12        3.46        2.73      2.68 o 
   7  -4  12        9.08        9.31      3.26 o 
 -10  -3  12       17.15       17.89      3.60 o 
  -9  -3  12        2.35        1.83      2.83 o 
  -7  -3  12       22.82       24.07      3.09 o 
  -4  -3  12        3.30        2.97      2.48 o 
  -3  -3  12       28.47       26.79      2.78 o 
  -1  -3  12       63.00       57.67      2.97 o 
   2  -3  12        7.84        6.17      2.36 o 
   3  -3  12       21.63       19.20      2.62 o 
   8  -3  12        2.39        2.85      3.06 o 
 -11  -2  12        2.11        3.34      3.16 o 
  -9  -2  12       24.73       28.08      3.27 o 
  -8  -2  12        9.12        5.20      2.86 o 
  -7  -2  12       19.22       12.16      2.77 o 
  -6  -2  12      119.74      130.49      3.89 o 
   1  -2  12      206.96      203.93      4.16 o 
   2  -2  12        1.18        1.50      2.25 o 
   3  -2  12       23.87       16.82      2.50 o 
   5  -2  12       45.45       49.99      3.06 o 
   6  -2  12       27.76       29.26      2.87 o 
   7  -2  12        0.09        0.92      2.56 o 
   8  -2  12        3.58        2.44      2.75 o 
   9  -2  12        3.36        3.07      2.90 o 
 -12  -1  12       29.39       32.19      3.62 o 
  -9  -1  12        1.41        2.19      2.60 o 
  -8  -1  12       51.99       59.08      3.30 o 
  -7  -1  12       15.19       11.71      2.73 o 
  -6  -1  12       55.67       48.70      3.01 o 
  -2  -1  12       53.96       46.92      2.80 o 
   1  -1  12       95.22       95.57      3.37 o 
   3  -1  12      111.34      116.65      3.72 o 
   4  -1  12      319.00      329.87      5.98 o 
   5  -1  12      171.30      151.85      4.19 o 
   6  -1  12       18.74       23.98      2.81 o 
   7  -1  12        6.88        4.68      2.61 o 
   8  -1  12        4.75        5.38      2.74 o 
   9  -1  12       13.30       17.85      3.17 o 
  10  -1  12       14.85       17.38      3.34 o 
 -12   0  12       10.37        8.95      3.01 o 
 -11   0  12        4.24        4.80      2.82 o 
 -10   0  12        0.93        0.96      2.58 o 
  -9   0  12        3.43        4.24      2.41 o 
  -8   0  12        0.68        2.68      2.68 o 
  -7   0  12        5.64        2.97      2.31 o 
  -6   0  12        7.13        5.10      2.12 o 
  -5   0  12        0.28        2.43      2.02 o 
  -4   0  12       10.50       10.33      1.75 o 
  -3   0  12       54.62       46.98      2.84 o 
  -2   0  12      496.76      516.47     13.01 o 
  -1   0  12      939.99      961.36      8.18 o 
   0   0  12        5.53        7.88      2.02 o 
   1   0  12      324.42      327.73      5.31 o 
   2   0  12        8.37        4.23      2.41 o 
   3   0  12       33.58       35.27      2.94 o 
   4   0  12      222.56      223.16      5.63 o 
   5   0  12        8.46        9.05      2.64 o 
   6   0  12       58.87       46.98      3.64 o 
   7   0  12       19.40       16.75      2.75 o 
   8   0  12        0.54        2.29      2.63 o 
   9   0  12        5.82        2.99      2.83 o 
  10   0  12        1.88        1.54      3.09 o 
  11   0  12        5.55        4.38      3.26 o 
 -11   1  12        9.74        9.38      3.51 o 
 -10   1  12        7.44        8.85      2.78 o 
  -5   1  12        3.47        5.82      2.16 o 
  -4   1  12       29.75       27.20      2.50 o 
  -3   1  12       20.85       12.76      2.20 o 
  -1   1  12      382.44      398.70      5.53 o 
   0   1  12      521.35      553.28     10.90 o 
   2   1  12       35.77       33.76      2.78 o 
 -10   2  12        5.02        4.51      3.03 o 
  -5   2  12        5.33        6.25      2.39 o 
  -4   2  12        9.22        9.97      2.37 o 
  -3   2  12       42.82       44.93      2.94 o 
  -2   2  12       25.78       23.29      2.59 o 
  -1   2  12       30.37       30.34      2.68 o 
   0   2  12       86.33       91.33      3.02 o 
   4   2  12       62.46       56.71      3.09 o 
  10   2  12        1.87        4.88      3.18 o 
  -8   3  12        3.05        2.47      2.79 o 
  -6   3  12        2.71        3.17      2.65 o 
  -5   3  12       42.56       42.25      3.10 o 
  -2   3  12       16.45       14.19      2.58 o 
   0   3  12       73.84       73.97      3.27 o 
   1   3  12       22.27       20.89      2.64 o 
   4   3  12       36.24       32.37      2.98 o 
   5   3  12        1.47        0.77      2.68 o 
   6   3  12       24.01       27.61      3.17 o 
   7   3  12        5.16        5.30      2.90 o 
   9   3  12       11.84       12.27      3.36 o 
  -8   4  12       27.59       30.34      3.56 o 
  -7   4  12        7.22        8.10      2.93 o 
  -4   4  12       16.72       17.42      2.83 o 
  -3   4  12       10.40        7.93      2.64 o 
   0   4  12        1.38        1.87      2.31 o 
   1   4  12        0.60        1.20      2.46 o 
   2   4  12        9.17        8.36      2.64 o 
   4   4  12       45.98       50.54      3.47 o 
   5   4  12       24.35       24.14      3.20 o 
   6   4  12       16.62       16.26      3.16 o 
  -2   5  12        3.66        2.48      3.02 o 
   0   5  12        0.00        0.25      2.61 o 
   1   5  12        6.06        6.24      2.96 o 
  -3  -5  13        1.30        1.84      3.54 o 
  -2  -5  13        0.04        0.25      3.88 o 
  -1  -5  13        5.97        4.94      3.43 o 
   1  -5  13        5.92        7.62      3.15 o 
  -6  -4  13        9.96        8.07      2.97 o 
  -5  -4  13        3.98        3.96      2.80 o 
  -4  -4  13        2.62        0.76      2.73 o 
  -1  -4  13        7.15        5.57      2.63 o 
   1  -4  13        4.25        4.08      2.69 o 
   2  -4  13       22.75       19.35      3.02 o 
  -8  -3  13        7.76       10.91      3.28 o 
  -7  -3  13       27.80       27.47      3.38 o 
  -5  -3  13       31.12       35.47      3.10 o 
  -4  -3  13       15.37       14.33      2.78 o 
  -2  -3  13       10.36        7.50      2.63 o 
  -1  -3  13       16.36       18.85      2.64 o 
   1  -3  13       23.57       21.27      2.83 o 
   2  -3  13       54.40       57.27      3.32 o 
   4  -3  13       38.97       37.90      3.20 o 
   5  -3  13       12.76       16.00      3.07 o 
   6  -3  13        2.45        0.83      2.85 o 
  -9  -2  13        1.61       -0.61      3.09 o 
  -5  -2  13       44.85       43.90      3.01 o 
  -1  -2  13      104.65      121.41      4.05 o 
   1  -2  13       29.40       27.59      2.69 o 
   2  -2  13       18.92       15.86      2.59 o 
   3  -2  13      205.84      220.66      4.67 o 
   4  -2  13       19.70       17.34      2.78 o 
   6  -2  13        4.89        4.87      2.68 o 
   7  -2  13       25.20       24.24      3.07 o 
   8  -2  13        5.72        6.36      3.06 o 
 -11  -1  13        3.68        6.57      3.21 o 
  -9  -1  13       10.31        9.17      2.97 o 
  -8  -1  13        4.37        2.58      2.76 o 
  -7  -1  13       14.27       12.28      2.87 o 
  -6  -1  13       15.02       16.65      2.72 o 
  -5  -1  13       19.03       17.87      2.43 o 
   1  -1  13       93.28       88.21      3.42 o 
   3  -1  13       23.37       21.74      2.84 o 
   8  -1  13        4.99        5.57      2.98 o 
 -11   0  13       10.68       13.46      3.33 o 
 -10   0  13        1.24        1.85      2.85 o 
  -9   0  13        2.56        2.67      2.88 o 
  -8   0  13        2.92        3.65      2.81 o 
  -7   0  13       23.88       16.94      2.65 o 
  -6   0  13       48.12       58.68      3.28 o 
  -5   0  13        2.51        1.83      2.53 o 
  -4   0  13        7.74        6.51      2.33 o 
  -3   0  13       54.43       60.46      2.87 o 
  -2   0  13       89.46       98.36      4.92 o 
  -1   0  13      455.24      479.06      6.36 o 
   0   0  13        7.16        7.05      2.34 o 
   1   0  13      127.79      135.49      4.09 o 
   2   0  13       58.56       58.71      3.29 o 
   3   0  13       22.92       29.03      2.91 o 
   4   0  13      125.42      121.27      3.93 o 
   5   0  13        2.61        4.41      2.53 o 
   6   0  13        0.10       -0.15      2.52 o 
   7   0  13        5.82        1.86      2.69 o 
   8   0  13        8.75       11.93      3.05 o 
   9   0  13       16.36       16.85      3.25 o 
  10   0  13        4.61        4.44      3.32 o 
 -10   1  13        4.25        5.80      2.98 o 
  -4   1  13       21.43       16.85      2.37 o 
  -3   1  13       54.19       46.96      2.80 o 
  -2   1  13      227.21      250.44      4.88 o 
  -1   1  13        4.77        5.26      2.36 o 
   0   1  13      121.55      116.56      3.68 o 
   2   1  13       40.40       37.45      3.01 o 
   4   1  13       40.41       37.15      3.02 o 
   5   1  13       11.39       10.60      2.67 o 
   6   1  13        5.84        4.24      2.61 o 
   7   1  13        0.84        0.32      2.73 o 
   9   1  13        0.44        1.60      3.04 o 
 -10   2  13        2.97        4.00      3.12 o 
  -8   2  13        8.01        6.64      2.83 o 
  -7   2  13        1.30        1.65      2.86 o 
  -6   2  13        9.15        6.43      2.59 o 
  -4   2  13       21.50       19.34      2.67 o 
  -3   2  13       70.61       71.16      3.32 o 
  -2   2  13       91.82       93.36      3.52 o 
   0   2  13       34.44       32.36      2.67 o 
   5   2  13        8.06        8.60      2.68 o 
   9   2  13       15.66       20.54      3.39 o 
  -9   3  13       24.74       30.67      3.67 o 
  -6   3  13        0.53        1.00      2.70 o 
  -3   3  13        9.83        9.56      2.67 o 
   0   3  13        8.39        5.65      2.46 o 
   3   3  13      114.18      117.50      4.11 o 
   7   3  13        2.21        3.62      3.12 o 
   8   3  13        0.39        1.00      3.36 o 
  -7   4  13        2.32        4.87      3.09 o 
  -3   4  13        3.67        2.60      2.69 o 
  -2   4  13        5.73        3.90      2.65 o 
   0   4  13       29.40       33.44      3.08 o 
   3   4  13       35.09       34.39      3.29 o 
   4   4  13       46.70       53.06      3.66 o 
   5   4  13        6.59        6.98      3.05 o 
   0   5  13        1.51        3.37      3.25 o 
  -6  -4  14        1.02        5.20      3.76 o 
  -3  -4  14        2.00        1.72      2.83 o 
  -1  -4  14        5.78        5.36      2.94 o 
   2  -4  14       46.01       49.69      3.64 o 
   3  -4  14        4.67        2.83      2.96 o 
  -7  -3  14        7.67       11.39      3.26 o 
  -5  -3  14        1.18        1.59      2.71 o 
  -2  -3  14        0.89        0.67      2.74 o 
  -1  -3  14        7.54        9.08      2.70 o 
   2  -3  14       45.75       44.28      3.42 o 
   3  -3  14       33.21       36.48      3.30 o 
   5  -3  14        1.53        2.04      2.92 o 
   6  -3  14        6.63        5.44      3.21 o 
  -3  -2  14        5.76        3.62      2.63 o 
  -2  -2  14       10.41        8.49      2.61 o 
   2  -2  14       23.33       20.56      2.76 o 
   4  -2  14       38.14       39.72      3.24 o 
   6  -2  14        3.57        3.38      2.97 o 
   7  -2  14        6.43        8.52      3.13 o 
   8  -2  14        3.93        2.60      3.23 o 
  -9  -1  14        0.63        2.67      3.07 o 
  -8  -1  14        4.64        2.12      3.04 o 
  -6  -1  14       48.54       51.53      3.41 o 
  -5  -1  14       29.02       30.00      3.02 o 
  -4  -1  14        0.61        0.52      2.47 o 
  -3  -1  14       67.44       59.65      3.17 o 
  -2  -1  14      115.58      106.45      3.61 o 
  -1  -1  14       30.80       30.59      2.74 o 
   5  -1  14        0.16        0.14      2.63 o 
   6  -1  14        0.95        1.89      2.78 o 
   8  -1  14       15.74       17.45      3.32 o 
 -10   0  14       14.67       16.50      3.41 o 
  -9   0  14        1.05        8.17      3.14 o 
  -8   0  14        0.70        2.60      3.04 o 
  -7   0  14        7.37        5.73      2.81 o 
  -6   0  14       28.38       25.87      3.08 o 
  -5   0  14        1.08        1.31      2.64 o 
  -4   0  14        0.99        3.51      2.71 o 
  -3   0  14       22.40       17.54      2.73 o 
  -2   0  14        0.22        3.22      2.66 o 
  -1   0  14       79.48       83.82      3.66 o 
   0   0  14       25.32       23.49      2.97 o 
   1   0  14        3.07        4.19      2.15 o 
   2   0  14       13.54       10.17      2.73 o 
   3   0  14        0.30        1.27      2.47 o 
   4   0  14       10.19       13.12      2.79 o 
   5   0  14        6.11        7.93      2.75 o 
   6   0  14       11.19       13.08      2.99 o 
   7   0  14        4.84        2.45      2.86 o 
   8   0  14        2.00        2.50      3.03 o 
   9   0  14       13.03       14.01      3.38 o 
 -10   1  14        4.10        4.17      3.28 o 
  -7   1  14        4.13        4.77      2.81 o 
   0   1  14      135.88      143.02      4.21 o 
   1   1  14        5.13        2.08      2.40 o 
   2   1  14       17.92       15.15      2.62 o 
   3   1  14       21.47       19.75      2.78 o 
   4   1  14        5.31        5.28      2.67 o 
   7   1  14        5.72        5.60      3.03 o 
  -9   2  14       10.69       17.78      3.34 o 
  -8   2  14        1.93        1.50      2.94 o 
  -7   2  14       18.33       15.88      3.06 o 
  -6   2  14       10.05        8.00      2.82 o 
  -5   2  14       10.53        9.27      2.70 o 
  -4   2  14       61.09       59.80      3.32 o 
  -1   2  14       10.46        7.28      2.45 o 
   0   2  14       15.26       14.64      2.56 o 
   1   2  14       16.40       12.82      2.68 o 
   3   2  14       10.94        8.88      2.68 o 
   5   2  14        8.50        7.17      2.95 o 
  -8   3  14        1.43        2.81      3.16 o 
  -6   3  14        7.63        7.80      3.00 o 
  -4   3  14        4.88        4.12      2.74 o 
  -3   3  14       34.40       34.22      3.24 o 
   0   3  14        0.67        0.88      2.55 o 
   1   3  14       33.67       33.55      3.22 o 
   4   3  14        9.77       10.59      3.00 o 
  -5   4  14        3.27        4.15      3.06 o 
  -4   4  14        5.09        4.18      2.91 o 
  -2   4  14        2.38        2.16      2.77 o 
   0   4  14       13.86       10.00      2.98 o 
   1   4  14       62.96       73.55      3.95 o 
   4   4  14        2.62        2.59      3.02 o 
  -2  -4  15        4.26        4.33      3.23 o 
  -2  -3  15        0.56        1.00      2.75 o 
  -1  -3  15        2.61        2.22      2.75 o 
   1  -3  15       25.71       21.29      3.10 o 
   2  -3  15       24.83       27.31      3.34 o 
   3  -3  15        0.55        0.98      2.95 o 
   4  -3  15        1.95        2.21      3.03 o 
  -7  -2  15        5.02        4.17      3.13 o 
  -6  -2  15        2.85        3.51      3.01 o 
  -5  -2  15        1.55        4.44      2.93 o 
  -3  -2  15        6.80        5.69      2.82 o 
  -1  -2  15       28.18       25.14      2.88 o 
   1  -2  15       22.71       21.78      2.94 o 
   2  -2  15       18.79       18.43      3.00 o 
   3  -2  15        2.12        2.18      2.71 o 
   4  -2  15        9.18       10.10      3.09 o 
   5  -2  15        1.13        2.82      3.10 o 
  -8  -1  15       27.15       25.69      3.63 o 
  -5  -1  15        6.34        5.30      2.96 o 
  -4  -1  15       32.51       34.41      3.24 o 
   1  -1  15        3.31        1.99      2.48 o 
   2  -1  15        1.31        1.73      2.52 o 
   4  -1  15        8.16        9.94      2.92 o 
   6  -1  15        1.03        0.67      2.98 o 
   7  -1  15       15.76       18.25      3.48 o 
  -9   0  15        5.51        4.63      2.91 o 
  -8   0  15        0.05        0.35      2.77 o 
  -7   0  15       17.17       21.78      4.61 o 
  -6   0  15        9.63        7.50      3.06 o 
  -5   0  15       31.66       34.36      3.37 o 
  -4   0  15        3.71        5.72      2.81 o 
  -3   0  15       45.64       50.25      3.52 o 
  -2   0  15       43.26       43.25      3.38 o 
  -1   0  15       32.14       34.00      3.22 o 
   0   0  15       22.39       21.81      2.98 o 
   1   0  15        1.75        2.23      2.80 o 
   2   0  15        3.57        4.32      2.75 o 
   3   0  15        5.40        5.26      2.81 o 
   4   0  15        0.87        3.57      2.79 o 
   5   0  15        6.17        4.57      2.91 o 
   6   0  15       12.36       11.25      3.19 o 
   7   0  15        1.33        2.38      3.14 o 
  -9   1  15        5.82        6.29      3.00 o 
  -7   1  15        2.41        1.52      2.99 o 
  -6   1  15       15.02       13.65      3.14 o 
  -3   1  15       53.28       58.96      3.51 o 
  -2   1  15        3.28        3.50      2.86 o 
  -1   1  15       15.30       15.66      3.04 o 
   0   1  15       16.97       18.25      2.73 o 
   3   1  15        0.16        1.28      2.83 o 
   5   1  15        6.72        6.37      2.97 o 
  -8   2  15        5.45        8.52      3.25 o 
  -4   2  15       49.58       43.13      3.52 o 
  -2   2  15       13.55        9.43      2.73 o 
   0   2  15        4.55        4.55      2.63 o 
   6   2  15        2.62        4.83      3.14 o 
  -6   3  15        3.54        4.50      3.06 o 
  -5   3  15       12.53        9.43      3.04 o 
  -4   3  15        5.77        5.16      3.02 o 
  -3   3  15        2.45        2.78      2.93 o 
   0   3  15        5.98        4.67      2.88 o 
  -1   4  15        7.41        5.44      3.19 o 
   0   4  15        0.48        0.20      3.08 o 
  -3  -3  16        8.76       11.63      3.33 o 
  -2  -3  16        0.17        1.43      3.00 o 
  -1  -3  16        2.61        4.15      2.99 o 
   1  -3  16        0.04       -0.34      2.85 o 
   2  -3  16        5.71        5.02      3.14 o 
  -5  -2  16        1.56        2.06      3.13 o 
  -3  -2  16        2.59        2.47      3.09 o 
  -1  -2  16        1.91        1.92      2.76 o 
  -5  -1  16       10.36       10.73      3.24 o 
  -3  -1  16       22.99       21.48      3.32 o 
   4  -1  16       13.21       11.57      3.25 o 
   5  -1  16        6.04        7.96      3.27 o 
  -8   0  16       13.17       13.88      3.68 o 
  -7   0  16       13.80       11.97      3.41 o 
  -6   0  16        3.48        1.55      3.17 o 
  -5   0  16       26.05       25.72      3.45 o 
  -4   0  16        0.04        1.20      3.05 o 
  -3   0  16       20.49       19.84      3.06 o 
  -2   0  16       63.68       74.63      3.98 o 
  -1   0  16        3.54        3.69      3.00 o 
   0   0  16        4.38        3.45      2.96 o 
   1   0  16        8.78        7.36      3.00 o 
   2   0  16        1.47        1.76      2.95 o 
   3   0  16       21.82       18.95      3.30 o 
   4   0  16        5.04        5.16      3.07 o 
   5   0  16        2.53        1.66      3.12 o 
   6   0  16        7.40       10.21      3.36 o 
  -7   1  16        5.74        7.11      3.39 o 
  -6   1  16        8.77        9.78      3.32 o 
  -4   1  16        9.24       10.66      3.12 o 
  -2   1  16       13.65       10.23      3.16 o 
  -1   1  16       30.66       35.13      3.42 o 
   0   1  16        7.07        7.18      2.98 o 
   1   1  16        9.62        8.69      2.97 o 
   2   1  16        0.46        0.55      2.91 o 
   3   1  16       17.21       16.24      3.04 o 
  -6   2  16       12.20       11.92      3.37 o 
  -4   2  16       23.60       27.01      3.40 o 
  -2   2  16        4.90        6.23      3.16 o 
   0   2  16        2.78        1.56      2.69 o 
   1   2  16        0.05       -0.34      2.49 o 
   2   2  16        1.48        1.44      2.84 o 
   3   2  16        3.11        5.30      2.96 o 
   4   2  16       25.19       27.50      3.47 o 
  -4   3  16       14.76       12.25      3.35 o 
   0   3  16       13.52       14.49      3.14 o 
  -3  -2  17       40.17       43.58      3.96 o 
  -2  -2  17        2.71        3.35      3.42 o 
  -4  -1  17       13.90       13.52      3.39 o 
  -2  -1  17       17.45       20.30      3.48 o 
   1  -1  17       10.81        5.79      3.17 o 
  -6   0  17        0.75       -0.22      3.40 o 
  -5   0  17        0.20        1.76      3.42 o 
  -4   0  17        2.56        2.58      3.25 o 
  -3   0  17       52.90       58.56      3.90 o 
  -2   0  17       10.80       11.87      3.25 o 
  -1   0  17        9.15       11.93      3.41 o 
   0   0  17       13.45       12.03      3.29 o 
   1   0  17       11.22        9.19      3.25 o 
   2   0  17        9.70       12.44      3.30 o 
   3   0  17        2.29        5.15      3.27 o 
  -5   1  17       10.28       10.82      3.45 o 
  -3   1  17        9.61       12.58      3.34 o 
  -1   1  17        2.16        0.22      3.22 o 
   0   1  17        9.93       11.93      3.30 o 
   2   1  17        9.69        9.56      3.36 o 
   3   1  17       20.92       22.55      3.58 o 
  -1   2  17        0.53        0.48      3.16 o 
   1   2  17        5.44        5.87      3.37 o 
                                                 
